# Supplementary material for: catena-Poly[[[bis­(methanol-κO)lead(II)]-μ-N′-[1-(pyridin-2-yl-κN)ethyl­idene]isonicotinohydrazidato-κ3 N′,O:N 1] perchlorate]
Source: Acta Crystallogr Sect E Struct Rep Online. 2011 Nov 9;67(Pt 12):m1729–30. doi: 10.1107/S1600536811046769 (PMC3238642; doi:10.1107/S1600536811046769)
Supplement: Supplementary file 1 [file e-67-m1729-sup1.cif]

##############################################################################
#                                                                            #
# This CIF contains the data in a paper accepted for publication in          #
# Acta Crystallographica Section E. It conforms to the requirements of       #
# Notes for Authors for Acta Crystallographica Section E, and has been       #
# peer reviewed under the auspices of the IUCr Commission on Journals.       #
#                                                                            #
# Full details of the Crystallographic Information File format               #
# are given in the paper "The Crystallographic Information File (CIF):       #
# a New Standard Archive File for Crystallography" by S. R. Hall, F. H.      #
# Allen and I. D. Brown [Acta Cryst. (1991), A47, 655-685].                  #
#                                                                            #
# The current version of the core CIF dictionary is obtainable from          #
# ftp://ftp.iucr.org/pub/cif_core.dic.                                       #
#                                                                            #
# Software is freely available for graphical display of the structure(s)     #
# in this CIF. For information consult the CIF software page                 #
# http://www.iucr.org/resources/cif/software.                                #
#                                                                            #
# This file may be used for bona fide research purposes within the           #
# scientific community so long as proper attribution is given to the journal # 
# article from which it was obtained.                                        #
#                                                                            #
##############################################################################
data_global
_audit_creation_method     SHELXL-97
_journal_date_recd_electronic     2011-11-04
_journal_date_accepted     2011-11-05
_journal_name_full     'Acta Crystallographica, Section E'
_journal_year     2011
_journal_volume     67
_journal_issue     12
_journal_page_first     m1729
_journal_page_last     m1730
_journal_paper_category     QM
_journal_coeditor_code     HG5133
_publ_contact_author_name     ' Edward RT Tiekink '
_publ_contact_author_address
;
Department of Chemistry, University of Malaya,
50603 Kuala Lumpur, Malaysia
;
_publ_contact_author_email
;
edward.tiekink@gmail.com
;
_publ_contact_author_fax     ' +60 3 7967 4193 '
_publ_contact_author_phone     ' +60 3 7967 6775 '
_publ_section_title
;\
<i>catena</i>-Poly[[[bis(methanol-\k<i>O</i>)lead(II)]-\m-<i>N</i>'-[1-\
(pyridin-2-yl-\k<i>N</i>)ethylidene]isonicotinohydrazidato-\k^3^<i>N</i>',\
<i>O</i>:<i>N</i>^1^] perchlorate]
;
loop_
    _publ_author_name
    _publ_author_footnote
    _publ_author_address
    'Gholam Hossein Shahverdizadeh'
;
Additional correspondence author, e-mail: shahverdizadeh@iaut.ac.ir.
;
;
Department of Chemistry, Faculty of Science, Tabriz Branch,
Islamic Azad University, PO Box 1655, Tabriz, Iran
;
    'Tiekink, Edward R. T.' .
;
Department of Chemistry, University of Malaya,
50603 Kuala Lumpur, Malaysia
;
    'Babak Mirtamizdoust' .
;
Department of Inorganic Chemistry, Faculty of Chemistry,
University of Tabriz, PO Box 5166616471, Tabriz, Iran
;
_publ_section_synopsis     .
data_I
_audit_creation_method     SHELXL-97
_chemical_name_systematic
;
<i>catena</i>-Poly[[[bis(methanol-\k<i>O</i>)lead(II)]-\m-
<i>N</i>'-[1-(pyridin-2-yl-\k<i>N</i>)ethylidene]isonicotinohydrazidato-
\k^3^<i>N</i>',<i>O</i>:<i>N</i>^1^] perchlorate]
;
_chemical_name_common     ?
_chemical_formula_moiety     'C15 H19 N4 O3 Pb +, Cl O4 -'
_chemical_formula_sum     'C15 H19 Cl N4 O7 Pb'
_chemical_formula_iupac     '[Pb (C13 H11 N4 O) (C H4 O)2] Cl O4'
_chemical_formula_weight     609.98
_chemical_melting_point     ?
_symmetry_cell_setting     monoclinic
_symmetry_space_group_name_H-M     'P 21/c'
_symmetry_space_group_name_Hall     '-P 2ybc'
loop_
    _symmetry_equiv_pos_as_xyz
    'x, y, z'
    '-x, y+1/2, -z+1/2'
    '-x, -y, -z'
    'x, -y-1/2, z-1/2'
_cell_length_a     11.2122(14)
_cell_length_b     13.4644(17)
_cell_length_c     14.1451(18)
_cell_angle_alpha     90.00
_cell_angle_beta     111.906(2)
_cell_angle_gamma     90.00
_cell_volume     1981.2(4)
_cell_formula_units_Z     4
_cell_measurement_reflns_used     4546
_cell_measurement_theta_min     2.17
_cell_measurement_theta_max     25.04
_cell_measurement_temperature     173(2)
_exptl_crystal_description     prism
_exptl_crystal_colour     yellow
_exptl_crystal_size_max     0.46
_exptl_crystal_size_mid     0.43
_exptl_crystal_size_min     0.37
_exptl_crystal_density_diffrn     2.045
_exptl_crystal_density_meas     ?
_exptl_crystal_density_method     'not measured'
_exptl_crystal_F_000     1168
_exptl_absorpt_coefficient_mu     8.695
_exptl_absorpt_correction_type     multi-scan
_exptl_absorpt_process_details     '(SADABS; Sheldrick, 1996)'
_exptl_absorpt_correction_T_min     0.1084
_exptl_absorpt_correction_T_max     0.1412
_exptl_special_details
;
;
_diffrn_ambient_temperature     173(2)
_diffrn_radiation_type     MoK\a
_diffrn_radiation_wavelength     0.71073
_diffrn_radiation_source     'fine-focus sealed tube'
_diffrn_radiation_monochromator     graphite
_diffrn_measurement_device_type     'Bruker SMART CCD area-detector'
_diffrn_measurement_method     '\f and \w scans'
_diffrn_detector_area_resol_mean     ?
_diffrn_reflns_number     10367
_diffrn_reflns_av_R_equivalents     0.0271
_diffrn_reflns_av_sigmaI/netI     0.0292
_diffrn_reflns_theta_min     1.96
_diffrn_reflns_theta_max     25.04
_diffrn_reflns_theta_full     25.04
_diffrn_measured_fraction_theta_max     0.995
_diffrn_measured_fraction_theta_full     0.995
_diffrn_reflns_limit_h_min     -13
_diffrn_reflns_limit_h_max     8
_diffrn_reflns_limit_k_min     -16
_diffrn_reflns_limit_k_max     15
_diffrn_reflns_limit_l_min     -12
_diffrn_reflns_limit_l_max     16
_diffrn_standards_number     ?
_diffrn_standards_interval_count     ?
_diffrn_standards_interval_time     ?
_diffrn_standards_decay_%     ?
_refine_special_details
;
Refinement of <i>F</i>^2^ against ALL reflections. The weighted <i>R</i>-factor
<i>wR</i> and goodness of fit <i>S</i> are based on <i>F</i>^2^, conventional
<i>R</i>-factors <i>R</i> are based on <i>F</i>, with <i>F</i> set to zero for
negative <i>F</i>^2^. The threshold expression of <i>F</i>^2^ >
2\s(<i>F</i>^2^) is used only for calculating <i>R</i>-factors(gt) <i>etc</i>.
and is not relevant to the choice of reflections for refinement.
<i>R</i>-factors based on <i>F</i>^2^ are statistically about twice as large
as those based on <i>F</i>, and <i>R</i>- factors based on ALL data will be
even larger.
;
_reflns_number_total     3492
_reflns_number_gt     2641
_reflns_threshold_expression     I>2\s(I)
_refine_ls_structure_factor_coef     Fsqd
_refine_ls_matrix_type     full
_refine_ls_R_factor_all     0.0378
_refine_ls_R_factor_gt     0.0237
_refine_ls_wR_factor_gt     0.0591
_refine_ls_wR_factor_ref     0.0656
_refine_ls_goodness_of_fit_ref     1.053
_refine_ls_restrained_S_all     1.053
_refine_ls_number_reflns     3492
_refine_ls_number_parameters     255
_refine_ls_number_restraints     0
_refine_ls_hydrogen_treatment     constr
_refine_ls_weighting_scheme     calc
_refine_ls_weighting_details
         'calc w=1/[\s^2^(Fo^2^)+(0.0282P)^2^+6.1832P] where P=(Fo^2^+2Fc^2^)/3'
_atom_sites_solution_hydrogens     geom
_atom_sites_solution_primary     direct
_atom_sites_solution_secondary     difmap
_refine_ls_shift/su_max     0.001
_refine_ls_shift/su_mean     0.000
_refine_diff_density_max     0.966
_refine_diff_density_min     -0.981
_refine_ls_extinction_method     none
_refine_ls_extinction_coef     ?
loop_
    _atom_type_symbol
    _atom_type_description
    _atom_type_scat_dispersion_real
    _atom_type_scat_dispersion_imag
    _atom_type_scat_source
    'C' 'C' 0.0033 0.0016
                         'International Tables Vol C Tables 4.2.6.8 and 6.1.1.4'
    'H' 'H' 0.0000 0.0000
                         'International Tables Vol C Tables 4.2.6.8 and 6.1.1.4'
    'N' 'N' 0.0061 0.0033
                         'International Tables Vol C Tables 4.2.6.8 and 6.1.1.4'
    'O' 'O' 0.0106 0.0060
                         'International Tables Vol C Tables 4.2.6.8 and 6.1.1.4'
    'Cl' 'Cl' 0.1484 0.1585
                         'International Tables Vol C Tables 4.2.6.8 and 6.1.1.4'
    'Pb' 'Pb' -3.3944 10.1111
                         'International Tables Vol C Tables 4.2.6.8 and 6.1.1.4'
_computing_data_collection     'SMART (Bruker, 2007)'
_computing_cell_refinement     'SAINT (Bruker, 2007)'
_computing_data_reduction     'SAINT (Bruker, 2007)'
_computing_structure_solution     'SHELXS97 (Sheldrick, 2008)'
_computing_structure_refinement     'SHELXL97 (Sheldrick, 2008)'
_computing_molecular_graphics
;
ORTEP-3 (Farrugia, 1997) and DIAMOND (Brandenburg, 2006)
;
_computing_publication_material     'publCIF (Westrip, 2010)'
loop_
    _atom_site_type_symbol
    _atom_site_label
    _atom_site_fract_x
    _atom_site_fract_y
    _atom_site_fract_z
    _atom_site_U_iso_or_equiv
    _atom_site_adp_type
    _atom_site_calc_flag
    _atom_site_refinement_flags
    _atom_site_occupancy
    _atom_site_symmetry_multiplicity
    _atom_site_disorder_assembly
    _atom_site_disorder_group
    Pb Pb 0.379666(16) 0.502370(14) 0.303341(13) 0.01308(8) Uani d . 1 1 . .
    Cl Cl1 -0.07646(14) 0.25586(11) 0.34029(12) 0.0297(3) Uani d . 1 1 . .
    O O1 0.3551(3) 0.3685(3) 0.4082(3) 0.0160(8) Uani d . 1 1 . .
    O O2 0.1391(4) 0.4209(3) 0.2361(3) 0.0304(10) Uani d . 1 1 . .
    H H2O 0.1367 0.3678 0.2666 0.037 Uiso calc R 1 1 . .
    O O3 0.2933(5) 0.5804(4) 0.0983(3) 0.0449(12) Uani d . 1 1 . .
    H H3O 0.2399 0.6262 0.0916 0.054 Uiso calc R 1 1 . .
    O O4 0.0480(5) 0.2805(5) 0.3505(4) 0.080(2) Uani d . 1 1 . .
    O O5 -0.0732(6) 0.2110(5) 0.4315(4) 0.081(2) Uani d . 1 1 . .
    O O6 -0.1531(6) 0.3419(5) 0.3194(5) 0.088(2) Uani d . 1 1 . .
    O O7 -0.1306(6) 0.1904(5) 0.2568(4) 0.076(2) Uani d . 1 1 . .
    N N1 0.6011(4) 0.5630(3) 0.2931(3) 0.0171(10) Uani d . 1 1 . .
    N N2 0.5835(4) 0.4394(3) 0.4342(3) 0.0138(9) Uani d . 1 1 . .
    N N3 0.5741(4) 0.3751(3) 0.5074(3) 0.0138(9) Uani d . 1 1 . .
    N N4 0.4129(4) 0.1305(3) 0.6945(3) 0.0168(10) Uani d . 1 1 . .
    C C1 0.7110(5) 0.5362(4) 0.3701(4) 0.0136(11) Uani d . 1 1 . .
    C C2 0.8302(5) 0.5696(4) 0.3747(5) 0.0255(13) Uani d . 1 1 . .
    H H2 0.9062 0.5498 0.4293 0.031 Uiso calc R 1 1 . .
    C C3 0.8377(6) 0.6317(5) 0.2996(5) 0.0313(15) Uani d . 1 1 . .
    H H3 0.9188 0.6541 0.3011 0.038 Uiso calc R 1 1 . .
    C C4 0.7259(6) 0.6607(4) 0.2223(5) 0.0285(14) Uani d . 1 1 . .
    H H4 0.7282 0.7047 0.1705 0.034 Uiso calc R 1 1 . .
    C C5 0.6108(5) 0.6249(4) 0.2216(4) 0.0205(12) Uani d . 1 1 . .
    H H5 0.5340 0.6448 0.1679 0.025 Uiso calc R 1 1 . .
    C C6 0.6980(5) 0.4684(4) 0.4476(4) 0.0147(11) Uani d . 1 1 . .
    C C7 0.8175(5) 0.4367(4) 0.5349(4) 0.0195(12) Uani d . 1 1 . .
    H H7A 0.7934 0.3963 0.5826 0.029 Uiso calc R 1 1 . .
    H H7B 0.8646 0.4956 0.5701 0.029 Uiso calc R 1 1 . .
    H H7C 0.8722 0.3975 0.5087 0.029 Uiso calc R 1 1 . .
    C C8 0.4546(5) 0.3432(4) 0.4834(4) 0.0125(11) Uani d . 1 1 . .
    C C9 0.4411(5) 0.2683(4) 0.5577(4) 0.0120(10) Uani d . 1 1 . .
    C C10 0.3203(5) 0.2332(4) 0.5473(4) 0.0163(11) Uani d . 1 1 . .
    H H10 0.2457 0.2561 0.4932 0.020 Uiso calc R 1 1 . .
    C C11 0.3101(5) 0.1652(4) 0.6160(4) 0.0182(12) Uani d . 1 1 . .
    H H11 0.2271 0.1414 0.6080 0.022 Uiso calc R 1 1 . .
    C C12 0.5287(5) 0.1646(4) 0.7041(4) 0.0174(12) Uani d . 1 1 . .
    H H12 0.6019 0.1410 0.7590 0.021 Uiso calc R 1 1 . .
    C C13 0.5467(5) 0.2326(4) 0.6377(4) 0.0148(11) Uani d . 1 1 . .
    H H13 0.6307 0.2546 0.6468 0.018 Uiso calc R 1 1 . .
    C C15 0.0171(6) 0.4465(6) 0.1622(6) 0.0463(19) Uani d . 1 1 . .
    H H15A -0.0462 0.3962 0.1617 0.069 Uiso calc R 1 1 . .
    H H15B 0.0228 0.4497 0.0948 0.069 Uiso calc R 1 1 . .
    H H15C -0.0094 0.5114 0.1791 0.069 Uiso calc R 1 1 . .
    C C16 0.3117(8) 0.5665(8) 0.0072(6) 0.065(3) Uani d . 1 1 . .
    H H16A 0.3963 0.5365 0.0213 0.098 Uiso calc R 1 1 . .
    H H16B 0.3071 0.6307 -0.0265 0.098 Uiso calc R 1 1 . .
    H H16C 0.2447 0.5224 -0.0373 0.098 Uiso calc R 1 1 . .
loop_
    _atom_site_aniso_label
    _atom_site_aniso_U_11
    _atom_site_aniso_U_22
    _atom_site_aniso_U_33
    _atom_site_aniso_U_12
    _atom_site_aniso_U_13
    _atom_site_aniso_U_23
    Pb 0.01177(12) 0.01436(11) 0.01108(11) 0.00120(9) 0.00192(8) -0.00026(9)
    Cl1 0.0206(7) 0.0349(8) 0.0335(8) -0.0006(7) 0.0101(6) -0.0074(7)
    O1 0.013(2) 0.020(2) 0.0106(18) -0.0043(15) -0.0003(15) 0.0014(15)
    O2 0.018(2) 0.037(2) 0.028(2) -0.0036(18) 0.0004(18) 0.002(2)
    O3 0.046(3) 0.057(3) 0.035(3) 0.024(2) 0.018(2) 0.015(2)
    O4 0.028(3) 0.143(6) 0.057(4) -0.022(3) 0.003(3) 0.039(4)
    O5 0.099(5) 0.097(5) 0.048(4) -0.042(4) 0.031(3) 0.000(3)
    O6 0.078(5) 0.084(5) 0.098(5) 0.040(4) 0.027(4) -0.015(4)
    O7 0.078(4) 0.075(4) 0.050(4) 0.013(3) -0.006(3) -0.032(3)
    N1 0.013(2) 0.021(2) 0.017(2) -0.0003(19) 0.0044(19) 0.0029(19)
    N2 0.018(2) 0.011(2) 0.013(2) 0.0007(18) 0.0071(18) 0.0020(17)
    N3 0.010(2) 0.019(2) 0.011(2) -0.0015(18) 0.0024(18) 0.0029(18)
    N4 0.017(2) 0.017(2) 0.015(2) 0.0003(19) 0.0042(19) 0.0030(18)
    C1 0.018(3) 0.009(2) 0.017(3) 0.000(2) 0.010(2) -0.003(2)
    C2 0.014(3) 0.027(3) 0.033(3) 0.004(2) 0.006(3) 0.010(3)
    C3 0.021(3) 0.033(4) 0.043(4) 0.000(3) 0.015(3) 0.017(3)
    C4 0.036(4) 0.023(3) 0.030(4) 0.000(3) 0.016(3) 0.010(3)
    C5 0.023(3) 0.020(3) 0.017(3) 0.000(2) 0.005(2) 0.005(2)
    C6 0.013(3) 0.013(2) 0.017(3) 0.002(2) 0.004(2) -0.001(2)
    C7 0.012(3) 0.026(3) 0.019(3) 0.003(2) 0.003(2) 0.006(2)
    C8 0.013(3) 0.012(3) 0.012(3) 0.000(2) 0.003(2) -0.003(2)
    C9 0.015(3) 0.012(2) 0.010(2) -0.002(2) 0.005(2) -0.003(2)
    C10 0.013(3) 0.020(3) 0.011(3) -0.002(2) 0.000(2) 0.000(2)
    C11 0.013(3) 0.020(3) 0.020(3) -0.005(2) 0.004(2) 0.000(2)
    C12 0.016(3) 0.021(3) 0.014(3) 0.000(2) 0.003(2) 0.000(2)
    C13 0.013(3) 0.014(3) 0.017(3) 0.000(2) 0.005(2) 0.001(2)
    C15 0.024(4) 0.056(5) 0.044(4) 0.006(3) -0.004(3) -0.005(4)
    C16 0.043(5) 0.116(8) 0.031(4) 0.004(5) 0.007(4) 0.005(5)
_geom_special_details
;
All s.u.'s (except the s.u. in the dihedral angle between two l.s. planes) are
estimated using the full covariance matrix. The cell s.u.'s are taken into
account individually in the estimation of s.u.'s in distances, angles and
torsion angles; correlations between s.u.'s in cell parameters are only used
when they are defined by crystal symmetry. An approximate (isotropic)
treatment of cell s.u.'s is used for estimating s.u.'s involving l.s. planes.
;
loop_
    _geom_bond_atom_site_label_1
    _geom_bond_atom_site_label_2
    _geom_bond_site_symmetry_2
    _geom_bond_distance
    _geom_bond_publ_flag
    Pb O1 . 2.415(3) y
    Pb O2 . 2.733(4) y
    Pb O3 . 2.891(4) y
    Pb N1 . 2.669(4) y
    Pb N2 . 2.493(4) y
    Pb N4 4_565 2.477(4) y
    Cl1 O4 . 1.389(5) ?
    Cl1 O6 . 1.406(6) ?
    Cl1 O5 . 1.412(6) ?
    Cl1 O7 . 1.417(5) ?
    O1 C8 . 1.268(6) ?
    O2 C15 . 1.420(7) ?
    O2 H2O . 0.8400 ?
    O3 C16 . 1.392(9) ?
    O3 H3O . 0.8400 ?
    N1 C5 . 1.345(7) ?
    N1 C1 . 1.354(7) ?
    N2 C6 . 1.286(7) ?
    N2 N3 . 1.384(6) ?
    N3 C8 . 1.325(7) ?
    N4 C12 . 1.335(7) ?
    N4 C11 . 1.351(7) ?
    N4 Pb 4_566 2.477(4) ?
    C1 C2 . 1.389(7) ?
    C1 C6 . 1.475(8) ?
    C2 C3 . 1.379(8) ?
    C2 H2 . 0.9500 ?
    C3 C4 . 1.378(8) ?
    C3 H3 . 0.9500 ?
    C4 C5 . 1.374(8) ?
    C4 H4 . 0.9500 ?
    C5 H5 . 0.9500 ?
    C6 C7 . 1.505(7) ?
    C7 H7A . 0.9800 ?
    C7 H7B . 0.9800 ?
    C7 H7C . 0.9800 ?
    C8 C9 . 1.505(7) ?
    C9 C13 . 1.384(7) ?
    C9 C10 . 1.389(7) ?
    C10 C11 . 1.371(7) ?
    C10 H10 . 0.9500 ?
    C11 H11 . 0.9500 ?
    C12 C13 . 1.379(7) ?
    C12 H12 . 0.9500 ?
    C13 H13 . 0.9500 ?
    C15 H15A . 0.9800 ?
    C15 H15B . 0.9800 ?
    C15 H15C . 0.9800 ?
    C16 H16A . 0.9800 ?
    C16 H16B . 0.9800 ?
    C16 H16C . 0.9800 ?
loop_
    _geom_angle_atom_site_label_1
    _geom_angle_atom_site_label_2
    _geom_angle_atom_site_label_3
    _geom_angle_site_symmetry_1
    _geom_angle_site_symmetry_3
    _geom_angle
    _geom_angle_publ_flag
    O1 Pb N4 . 4_565 85.45(13) ?
    O1 Pb N2 . . 64.74(12) ?
    N4 Pb N2 4_565 . 84.66(14) ?
    O1 Pb N1 . . 125.71(12) ?
    N4 Pb N1 4_565 . 80.14(14) ?
    N2 Pb N1 . . 61.99(13) ?
    O1 Pb O2 . . 65.79(12) ?
    N4 Pb O2 4_565 . 81.46(14) ?
    N2 Pb O2 . . 129.38(13) ?
    N1 Pb O2 . . 157.14(13) ?
    O1 Pb O3 . . 144.62(13) ?
    N4 Pb O3 4_565 . 73.20(14) ?
    N2 Pb O3 . . 137.72(13) ?
    N1 Pb O3 . . 78.73(13) ?
    O2 Pb O3 . . 83.06(14) ?
    O4 Cl1 O6 . . 109.6(5) ?
    O4 Cl1 O5 . . 108.9(4) ?
    O6 Cl1 O5 . . 110.5(4) ?
    O4 Cl1 O7 . . 109.7(4) ?
    O6 Cl1 O7 . . 107.4(4) ?
    O5 Cl1 O7 . . 110.6(4) ?
    C8 O1 Pb . . 116.7(3) ?
    C15 O2 Pb . . 135.5(4) ?
    C15 O2 H2O . . 112.3 ?
    Pb O2 H2O . . 112.3 ?
    C16 O3 Pb . . 140.3(5) ?
    C16 O3 H3O . . 109.8 ?
    Pb O3 H3O . . 109.8 ?
    C5 N1 C1 . . 117.8(5) ?
    C5 N1 Pb . . 124.6(3) ?
    C1 N1 Pb . . 117.4(3) ?
    C6 N2 N3 . . 115.5(4) ?
    C6 N2 Pb . . 126.5(3) ?
    N3 N2 Pb . . 117.6(3) ?
    C8 N3 N2 . . 111.3(4) ?
    C12 N4 C11 . . 117.6(4) ?
    C12 N4 Pb . 4_566 123.4(3) ?
    C11 N4 Pb . 4_566 118.7(3) ?
    N1 C1 C2 . . 121.5(5) ?
    N1 C1 C6 . . 116.8(5) ?
    C2 C1 C6 . . 121.7(5) ?
    C3 C2 C1 . . 119.6(5) ?
    C3 C2 H2 . . 120.2 ?
    C1 C2 H2 . . 120.2 ?
    C4 C3 C2 . . 119.0(6) ?
    C4 C3 H3 . . 120.5 ?
    C2 C3 H3 . . 120.5 ?
    C5 C4 C3 . . 118.7(5) ?
    C5 C4 H4 . . 120.7 ?
    C3 C4 H4 . . 120.7 ?
    N1 C5 C4 . . 123.4(5) ?
    N1 C5 H5 . . 118.3 ?
    C4 C5 H5 . . 118.3 ?
    N2 C6 C1 . . 116.6(5) ?
    N2 C6 C7 . . 124.6(5) ?
    C1 C6 C7 . . 118.8(5) ?
    C6 C7 H7A . . 109.5 ?
    C6 C7 H7B . . 109.5 ?
    H7A C7 H7B . . 109.5 ?
    C6 C7 H7C . . 109.5 ?
    H7A C7 H7C . . 109.5 ?
    H7B C7 H7C . . 109.5 ?
    O1 C8 N3 . . 128.2(5) ?
    O1 C8 C9 . . 118.6(5) ?
    N3 C8 C9 . . 113.2(4) ?
    C13 C9 C10 . . 118.1(5) ?
    C13 C9 C8 . . 121.7(5) ?
    C10 C9 C8 . . 120.2(5) ?
    C11 C10 C9 . . 119.2(5) ?
    C11 C10 H10 . . 120.4 ?
    C9 C10 H10 . . 120.4 ?
    N4 C11 C10 . . 122.8(5) ?
    N4 C11 H11 . . 118.6 ?
    C10 C11 H11 . . 118.6 ?
    N4 C12 C13 . . 122.9(5) ?
    N4 C12 H12 . . 118.6 ?
    C13 C12 H12 . . 118.6 ?
    C12 C13 C9 . . 119.3(5) ?
    C12 C13 H13 . . 120.3 ?
    C9 C13 H13 . . 120.3 ?
    O2 C15 H15A . . 109.5 ?
    O2 C15 H15B . . 109.5 ?
    H15A C15 H15B . . 109.5 ?
    O2 C15 H15C . . 109.5 ?
    H15A C15 H15C . . 109.5 ?
    H15B C15 H15C . . 109.5 ?
    O3 C16 H16A . . 109.5 ?
    O3 C16 H16B . . 109.5 ?
    H16A C16 H16B . . 109.5 ?
    O3 C16 H16C . . 109.5 ?
    H16A C16 H16C . . 109.5 ?
    H16B C16 H16C . . 109.5 ?
loop_
    _geom_torsion_atom_site_label_1
    _geom_torsion_atom_site_label_2
    _geom_torsion_atom_site_label_3
    _geom_torsion_atom_site_label_4
    _geom_torsion_site_symmetry_1
    _geom_torsion_site_symmetry_2
    _geom_torsion_site_symmetry_3
    _geom_torsion_site_symmetry_4
    _geom_torsion
    _geom_torsion_publ_flag
    N4 Pb O1 C8 4_565 . . . 94.7(4) ?
    N2 Pb O1 C8 . . . . 8.5(3) ?
    N1 Pb O1 C8 . . . . 20.3(4) ?
    O2 Pb O1 C8 . . . . 177.4(4) ?
    O3 Pb O1 C8 . . . . 147.0(3) ?
    O1 Pb O2 C15 . . . . 168.6(6) ?
    N4 Pb O2 C15 4_565 . . . -102.5(6) ?
    N2 Pb O2 C15 . . . . -178.4(5) ?
    N1 Pb O2 C15 . . . . -65.8(7) ?
    O3 Pb O2 C15 . . . . -28.6(6) ?
    O1 Pb O3 C16 . . . . -79.2(8) ?
    N4 Pb O3 C16 4_565 . . . -23.8(8) ?
    N2 Pb O3 C16 . . . . 37.7(9) ?
    N1 Pb O3 C16 . . . . 59.1(8) ?
    O2 Pb O3 C16 . . . . -107.0(8) ?
    O1 Pb N1 C5 . . . . 167.4(4) ?
    N4 Pb N1 C5 4_565 . . . 90.3(4) ?
    N2 Pb N1 C5 . . . . 179.5(5) ?
    O2 Pb N1 C5 . . . . 53.5(6) ?
    O3 Pb N1 C5 . . . . 15.6(4) ?
    O1 Pb N1 C1 . . . . -18.5(4) ?
    N4 Pb N1 C1 4_565 . . . -95.5(4) ?
    N2 Pb N1 C1 . . . . -6.3(3) ?
    O2 Pb N1 C1 . . . . -132.3(4) ?
    O3 Pb N1 C1 . . . . -170.2(4) ?
    O1 Pb N2 C6 . . . . 177.0(5) ?
    N4 Pb N2 C6 4_565 . . . 89.5(4) ?
    N1 Pb N2 C6 . . . . 7.8(4) ?
    O2 Pb N2 C6 . . . . 163.8(4) ?
    O3 Pb N2 C6 . . . . 31.8(5) ?
    O1 Pb N2 N3 . . . . -10.8(3) ?
    N4 Pb N2 N3 4_565 . . . -98.3(3) ?
    N1 Pb N2 N3 . . . . -180.0(4) ?
    O2 Pb N2 N3 . . . . -24.0(4) ?
    O3 Pb N2 N3 . . . . -156.0(3) ?
    C6 N2 N3 C8 . . . . -175.1(4) ?
    Pb N2 N3 C8 . . . . 11.8(5) ?
    C5 N1 C1 C2 . . . . -1.2(8) ?
    Pb N1 C1 C2 . . . . -175.8(4) ?
    C5 N1 C1 C6 . . . . -180.0(5) ?
    Pb N1 C1 C6 . . . . 5.4(6) ?
    N1 C1 C2 C3 . . . . 0.2(9) ?
    C6 C1 C2 C3 . . . . 178.9(5) ?
    C1 C2 C3 C4 . . . . 1.2(9) ?
    C2 C3 C4 C5 . . . . -1.4(10) ?
    C1 N1 C5 C4 . . . . 0.9(8) ?
    Pb N1 C5 C4 . . . . 175.1(4) ?
    C3 C4 C5 N1 . . . . 0.4(9) ?
    N3 N2 C6 C1 . . . . 179.5(4) ?
    Pb N2 C6 C1 . . . . -8.2(6) ?
    N3 N2 C6 C7 . . . . 0.4(7) ?
    Pb N2 C6 C7 . . . . 172.8(4) ?
    N1 C1 C6 N2 . . . . 1.1(7) ?
    C2 C1 C6 N2 . . . . -177.7(5) ?
    N1 C1 C6 C7 . . . . -179.8(5) ?
    C2 C1 C6 C7 . . . . 1.4(8) ?
    Pb O1 C8 N3 . . . . -6.4(7) ?
    Pb O1 C8 C9 . . . . 173.2(3) ?
    N2 N3 C8 O1 . . . . -3.9(7) ?
    N2 N3 C8 C9 . . . . 176.6(4) ?
    O1 C8 C9 C13 . . . . 175.8(5) ?
    N3 C8 C9 C13 . . . . -4.6(7) ?
    O1 C8 C9 C10 . . . . -4.4(7) ?
    N3 C8 C9 C10 . . . . 175.2(5) ?
    C13 C9 C10 C11 . . . . 0.0(7) ?
    C8 C9 C10 C11 . . . . -179.8(5) ?
    C12 N4 C11 C10 . . . . -0.3(8) ?
    Pb N4 C11 C10 4_566 . . . -175.1(4) ?
    C9 C10 C11 N4 . . . . 0.4(8) ?
    C11 N4 C12 C13 . . . . -0.1(8) ?
    Pb N4 C12 C13 4_566 . . . 174.4(4) ?
    N4 C12 C13 C9 . . . . 0.4(8) ?
    C10 C9 C13 C12 . . . . -0.4(7) ?
    C8 C9 C13 C12 . . . . 179.4(5) ?
loop_
    _geom_hbond_atom_site_label_D
    _geom_hbond_atom_site_label_H
    _geom_hbond_atom_site_label_A
    _geom_hbond_site_symmetry_A
    _geom_hbond_distance_DH
    _geom_hbond_distance_HA
    _geom_hbond_distance_DA
    _geom_hbond_angle_DHA
    O2 H2o O4 . 0.84 2.16 2.909(7) 149
    O3 H3o O5 2 0.84 2.11 2.930(7) 166
