# Supplementary material for: catena-Poly[[[bis­(methanol-κO)lead(II)]-μ-N′-[1-(pyridin-2-yl-κN)ethyl­idene]isonicotinohydrazidato-κ3 N′,O:N 1] perchlorate]
Source: Acta Crystallogr Sect E Struct Rep Online. 2011 Nov 9;67(Pt 12):m1729–30. doi: 10.1107/S1600536811046769 (PMC3238642; doi:10.1107/S1600536811046769)
Supplement: Supplementary file 2 [file e-67-m1729-Isup2.hkl]

#
# h,k,l, Fc-squared, Fo-squared, sigma(Fo-squared) and status flag
#
data_I
_shelx_title '  P21/c'
_shelx_refln_list_code          4
_shelx_F_calc_maximum      461.58
_exptl_crystal_F_000      1168.00
_reflns_d_resolution_high  0.8397
 
loop_
 _symmetry_equiv_pos_as_xyz
 'x, y, z'
 '-x, y+1/2, -z+1/2'
 '-x, -y, -z'
 'x, -y-1/2, z-1/2'
 
_cell_length_a    11.2122
_cell_length_b    13.4644
_cell_length_c    14.1451
_cell_angle_alpha  90.000
_cell_angle_beta  111.906
_cell_angle_gamma  90.000
 
_shelx_F_squared_multiplier     1.000
 
loop_
 _refln_index_h
 _refln_index_k
 _refln_index_l
 _refln_F_squared_calc
 _refln_F_squared_meas
 _refln_F_squared_sigma
 _refln_observed_status
   1   0   0    63721.98    52859.67   1484.19 o
   2   0   0     2199.62     3302.79    106.01 o
   3   0   0    40171.20    41809.26   1533.85 o
   4   0   0   118371.66   110740.28   2152.50 o
   5   0   0    25522.61    27202.00   1109.80 o
   6   0   0     3833.72     3659.68    118.37 o
   7   0   0     3239.02     3046.77     77.21 o
   8   0   0    13399.97    13319.50    542.48 o
   9   0   0    29509.67    29832.77   1021.93 o
  10   0   0     2053.24     2286.45    252.14 o
  11   0   0     4298.90     3812.67    313.27 o
  12   0   0    11895.78    11804.75    578.78 o
   1   1   0      295.28      402.39     15.13 o
   2   1   0    14471.66    14072.39    261.65 o
   3   1   0     3514.99     3289.34     75.53 o
   4   1   0      195.46      218.18     32.81 o
   5   1   0      822.22      820.12     38.32 o
   6   1   0      196.51      217.88     38.91 o
   7   1   0      306.19      287.05     43.67 o
   8   1   0     1035.54     1047.42    156.63 o
   9   1   0      675.37      873.04     97.20 o
  10   1   0      731.58      611.26    134.34 o
  11   1   0       58.13      136.36    128.94 o
  12   1   0       29.20      -94.65    136.85 o
   0   2   0    50477.85    47837.88   1616.94 o
   1   2   0    70471.53    66333.25    856.64 o
   2   2   0     8187.14     8592.03    122.29 o
   3   2   0    39152.89    37048.67    476.82 o
   4   2   0    59379.86    58511.20    745.79 o
   5   2   0    60932.99    57945.80    744.16 o
   6   2   0      108.90      159.62     26.25 o
   7   2   0     2966.86     3022.96     95.90 o
   8   2   0    44390.35    45150.30    828.44 o
   9   2   0    25174.71    25896.29    527.83 o
  10   2   0     5624.54     5919.34    374.99 o
  11   2   0     2262.25     2541.53    205.58 o
  12   2   0    15070.59    15486.67    491.64 o
   1   3   0      321.74      512.01     18.43 o
   2   3   0    11908.54    12940.99    330.85 o
   3   3   0     9589.67     9252.87    137.57 o
   4   3   0       17.90      132.10     41.80 o
   5   3   0      191.09      318.20     29.30 o
   6   3   0      188.53      215.80     27.95 o
   7   3   0      629.87      614.80     79.13 o
   8   3   0      243.82      252.79     81.74 o
   9   3   0      162.25       54.59     83.30 o
  10   3   0      987.15     1231.82    125.67 o
  11   3   0      243.25      325.04    138.05 o
  12   3   0       64.80      124.01    137.69 o
   0   4   0    58943.78    57500.44   1465.09 o
   1   4   0    10657.51    11044.46    310.80 o
   2   4   0     3743.23     3532.73     70.67 o
   3   4   0    39142.78    37579.63    487.70 o
   4   4   0    38631.92    38551.89    506.29 o
   5   4   0    14455.67    13407.81    202.15 o
   6   4   0     5349.07     5191.09    126.99 o
   7   4   0    20606.33    21478.40    364.08 o
   8   4   0    18360.47    17672.78    319.58 o
   9   4   0    18486.33    19073.51    423.02 o
  10   4   0     2201.61     2753.14    162.70 o
  11   4   0     4944.39     5362.73    217.06 o
   1   5   0     4870.50     5615.70     93.42 o
   2   5   0     2851.10     2596.03     71.83 o
   3   5   0     1376.22     1352.16     47.20 o
   4   5   0     1493.66     1566.29     56.63 o
   5   5   0      222.54      274.37     33.15 o
   6   5   0      342.80      483.30     55.86 o
   7   5   0      359.60      368.03     59.33 o
   8   5   0      361.69      319.29     63.82 o
   9   5   0      916.00      924.26    110.54 o
  10   5   0     1476.61     1574.04    135.94 o
  11   5   0       13.65       17.80    101.10 o
   0   6   0    31077.24    31334.70    669.54 o
   1   6   0    45639.83    45180.01    693.87 o
   2   6   0       83.02       61.64     26.97 o
   3   6   0    18572.46    19603.93    297.99 o
   4   6   0    34071.40    32772.54    440.91 o
   5   6   0    27003.90    25474.74    356.77 o
   6   6   0       36.86      138.89     92.91 o
   7   6   0     7226.89     6769.21    164.33 o
   8   6   0    34950.91    36426.99    588.09 o
   9   6   0    15260.27    15612.86    372.65 o
  10   6   0     1227.90     1147.80    131.00 o
  11   6   0     2988.74     3531.27    194.43 o
   1   7   0      410.98      365.81     30.09 o
   2   7   0     1280.87     1283.42     48.33 o
   3   7   0      115.59      102.70     30.65 o
   4   7   0     2338.43     2227.41     78.33 o
   5   7   0     3321.08     3250.42     96.78 o
   6   7   0      449.54      501.03     63.41 o
   7   7   0       90.19       97.09     60.38 o
   8   7   0      323.56      368.79     69.33 o
   9   7   0      612.81      719.40    111.04 o
  10   7   0       14.42       77.96    126.94 o
  11   7   0      279.48       85.74    178.60 o
   0   8   0    52708.76    50943.09   1072.81 o
   1   8   0    29441.79    29088.36    454.57 o
   2   8   0     1959.93     2186.93     98.58 o
   3   8   0    21071.08    21614.81    401.22 o
   4   8   0    45395.67    45206.12    770.33 o
   5   8   0    18783.49    19373.24    323.69 o
   6   8   0     4039.48     4122.74    146.47 o
   7   8   0    14626.35    13967.82    352.34 o
   8   8   0    16915.92    16881.71    374.83 o
   9   8   0    11501.60    11985.24    404.87 o
  10   8   0      447.00      575.01    153.91 o
   1   9   0       13.81      -38.50     38.50 o
   2   9   0      360.75      456.98     83.54 o
   3   9   0     1693.55     1937.24     90.13 o
   4   9   0        8.32       50.32     43.05 o
   5   9   0        4.28      -18.55     46.68 o
   6   9   0      419.43      373.59     79.21 o
   7   9   0      669.39      629.87     87.44 o
   8   9   0        4.10      -51.46     73.87 o
   9   9   0        8.07      -21.82    111.46 o
  10   9   0      443.51      516.05    161.30 o
   0  10   0    10062.78     9364.49    271.10 o
   1  10   0    13518.24    13748.47    255.21 o
   2  10   0       10.85       53.22     45.07 o
   3  10   0    11435.44    11037.83    249.34 o
   4  10   0    26399.62    25873.40    486.86 o
   5  10   0    18204.45    18273.30    472.93 o
   6  10   0      127.31      195.73     91.90 o
   7  10   0     6633.61     6757.64    256.31 o
   8  10   0    23383.50    22466.87    585.44 o
   9  10   0    10035.15    10225.23    349.68 o
   1  11   0      362.20      254.42     56.34 o
   2  11   0     1464.29     1672.48     87.11 o
   3  11   0       43.09       50.84     58.00 o
   4  11   0      148.44      114.05     60.02 o
   5  11   0      413.98      384.10    170.96 o
   6  11   0       47.95      -50.36     85.00 o
   7  11   0      205.25       52.18     99.74 o
   8  11   0      340.61      264.16    115.19 o
   0  12   0    27630.09    28564.51    678.27 o
   1  12   0     8821.22     8888.27    201.43 o
   2  12   0      149.38      283.56     70.86 o
   3  12   0     6137.25     6121.78    232.38 o
   4  12   0    17614.02    18011.65    379.45 o
   5  12   0     6501.37     6298.63    251.36 o
   6  12   0      436.56      399.34    230.17 o
   7  12   0     6079.04     5749.82    254.03 o
   8  12   0    10528.13     9935.38    746.87 o
   1  13   0      978.21     1009.96     93.46 o
   2  13   0      508.97      508.02     73.72 o
   3  13   0     1985.10     1888.96    140.43 o
   4  13   0       12.80      -52.24     67.10 o
   5  13   0      258.88      100.33    135.62 o
   6  13   0     1374.91     1318.53    269.33 o
   7  13   0      544.33      632.24    142.31 o
   0  14   0    18195.29    17503.07    479.73 o
   1  14   0    11208.65    10855.48    256.68 o
   2  14   0       65.98      111.00     77.25 o
   3  14   0     4506.99     4464.82    169.44 o
   4  14   0    18167.49    17841.16    507.10 o
   5  14   0    14838.24    14636.94    446.90 o
   1  15   0      136.61       30.18     71.30 o
   2  15   0     1432.77     1372.28    121.44 o
   3  15   0       57.90      -27.40    104.16 o
   4  15   0        5.99      -98.56     98.56 o
   0  16   0    15861.72    15260.21    605.52 o
 -12   1   1        0.27      -88.04    130.49 o
 -11   1   1     7537.52     7572.36    303.82 o
 -10   1   1    16538.82    16569.98    474.09 o
  -9   1   1    22270.77    21728.59    872.94 o
  -8   1   1      175.19      437.24    104.62 o
  -7   1   1    16517.44    16250.25    314.56 o
  -6   1   1    49914.88    48591.52    692.37 o
  -5   1   1    61045.80    58564.83   1074.13 o
  -4   1   1    17507.71    17707.90    310.13 o
  -3   1   1    39619.14    38830.16    631.55 o
  -2   1   1    64620.10    60173.07    965.15 o
  -1   1   1    80241.28    71482.49   1845.03 o
   0   1   1    29620.09    30155.24    968.81 o
   1   1   1     5151.83     5266.18     76.89 o
   2   1   1    53859.05    51296.95    646.93 o
   3   1   1    41261.86    40390.16    518.99 o
   4   1   1    15081.25    14689.60    279.40 o
   5   1   1     2423.44     2690.93     63.91 o
   6   1   1    32897.02    33406.16    449.56 o
   7   1   1    31715.13    32735.04    513.63 o
   8   1   1     5449.34     5726.67    189.01 o
   9   1   1     1299.28     1705.37    123.48 o
  10   1   1    10702.13    10623.10    369.39 o
  11   1   1    19609.11    20163.67    570.60 o
  12   1   1     4500.71     4535.32    260.91 o
 -12   2   1       21.65      -10.62    134.35 o
 -11   2   1      147.15       78.16     90.10 o
 -10   2   1     1057.55     1090.55    250.29 o
  -9   2   1     2891.45     3023.82    189.77 o
  -8   2   1      662.22      679.12    116.14 o
  -7   2   1      388.50      357.48     49.28 o
  -6   2   1      152.82      166.96     38.48 o
  -5   2   1       64.08       78.18     34.18 o
  -4   2   1     2223.88     2326.07     69.32 o
  -3   2   1      370.70      301.62     23.49 o
  -2   2   1     3335.67     3891.88     66.29 o
  -1   2   1      184.54      311.62     16.62 o
   1   2   1      125.60      423.67     27.28 o
   2   2   1     3748.56     3807.05     67.65 o
   3   2   1       21.04      153.65     20.82 o
   4   2   1     1528.49     1489.55     45.63 o
   5   2   1       11.46      -14.21     25.86 o
   6   2   1      441.03      517.83     37.91 o
   7   2   1      270.30      206.69     47.16 o
   8   2   1      210.52      165.27     78.91 o
   9   2   1       10.61      -44.30     79.47 o
  10   2   1       25.91       83.22    121.20 o
  11   2   1      123.12       98.36    134.67 o
 -12   3   1        0.24       17.72    133.39 o
 -11   3   1    11358.09    11225.05    343.74 o
 -10   3   1    38460.40    39332.04    758.22 o
  -9   3   1    24317.58    24491.30    504.67 o
  -8   3   1      166.69      196.94     74.20 o
  -7   3   1    14621.86    13832.20    293.28 o
  -6   3   1    42330.32    40152.52    687.46 o
  -5   3   1    25016.50    23696.27    419.86 o
  -4   3   1      194.29      279.72     23.88 o
  -3   3   1    11172.41    10693.58    164.90 o
  -2   3   1    38128.34    36534.44    464.69 o
  -1   3   1    58684.05    59726.61   1140.70 o
   0   3   1    10717.71    11737.87    205.34 o
   1   3   1    12252.29    12356.17    185.80 o
   2   3   1    71175.90    68465.43   1116.31 o
   3   3   1    60643.77    59883.39    853.85 o
   4   3   1    15537.87    15446.63    224.12 o
   5   3   1     7162.18     7480.39    130.49 o
   6   3   1    30206.78    30496.44    419.62 o
   7   3   1    30184.72    30344.51    488.28 o
   8   3   1     6746.22     7195.33    218.56 o
   9   3   1     1164.78     1263.17    119.46 o
  10   3   1    12690.62    12667.85    328.81 o
  11   3   1    14558.74    14860.38    468.48 o
 -12   4   1       16.07        0.40    121.47 o
 -11   4   1       34.13       -3.96     93.85 o
 -10   4   1      191.88       25.24     88.84 o
  -9   4   1      216.86      162.98     82.99 o
  -8   4   1      423.50      478.72     61.69 o
  -7   4   1      236.88      235.44     81.33 o
  -6   4   1      408.65      341.17     46.09 o
  -5   4   1     2351.13     2292.11     57.00 o
  -4   4   1     2149.85     2727.08     61.55 o
  -3   4   1     7516.23     7649.16    117.82 o
  -2   4   1       24.69      130.35     20.87 o
  -1   4   1     7025.10     7885.11    105.36 o
   0   4   1     1868.98     2216.54     64.20 o
   1   4   1     2370.26     2743.91     48.33 o
   2   4   1      201.41      189.31     23.17 o
   3   4   1     1791.00     1938.32     53.30 o
   4   4   1     1325.73     1552.61     93.44 o
   5   4   1      140.69      120.79     30.00 o
   6   4   1      455.79      328.98     39.25 o
   7   4   1      503.67      452.87     63.54 o
   8   4   1       85.38       21.19     81.87 o
   9   4   1     1092.76      961.61    110.51 o
  10   4   1      124.28      143.02    100.65 o
  11   4   1       34.29       42.02    125.61 o
 -12   5   1       21.55     -132.05    171.91 o
 -11   5   1     9169.18     9013.15    312.25 o
 -10   5   1    21609.40    21674.12    475.15 o
  -9   5   1    15458.95    15450.97    363.60 o
  -8   5   1      108.23      156.17     58.63 o
  -7   5   1    16201.93    16469.54    334.65 o
  -6   5   1    50644.07    50775.80    760.88 o
  -5   5   1    29023.25    28899.81    392.81 o
  -4   5   1     1033.85     1009.63     55.86 o
  -3   5   1    16360.11    16454.34    230.03 o
  -2   5   1    44716.39    45112.98    930.72 o
  -1   5   1    45090.53    46619.58    545.67 o
   0   5   1     4632.40     5046.72    101.23 o
   1   5   1     9564.13     9540.48    128.55 o
   2   5   1    48882.26    48699.88    623.54 o
   3   5   1    64292.96    61313.25    784.69 o
   4   5   1     5738.89     5487.43    105.26 o
   5   5   1     7951.03     8247.53    144.64 o
   6   5   1    35667.46    35953.68    563.98 o
   7   5   1    29437.89    29934.62    488.64 o
   8   5   1     9558.35     9929.12    217.87 o
   9   5   1      531.14      416.47    102.55 o
  10   5   1    11206.10    11614.15    320.78 o
  11   5   1    15884.09    15989.17    496.61 o
 -11   6   1       57.88       63.19    108.07 o
 -10   6   1        8.77      -16.08     93.65 o
  -9   6   1       28.64      -77.20     77.20 o
  -8   6   1       90.80       20.42     56.10 o
  -7   6   1       37.98       10.28     50.89 o
  -6   6   1       15.59        7.72     51.56 o
  -5   6   1      603.87      554.80     38.85 o
  -4   6   1      776.23      671.06     43.23 o
  -3   6   1      140.71      147.58     38.63 o
  -2   6   1      855.57      832.20     55.71 o
  -1   6   1      860.29      960.28     74.84 o
   0   6   1     1120.21     1217.12     73.61 o
   1   6   1     1774.86     2016.64     54.65 o
   2   6   1        1.77       59.33     29.47 o
   3   6   1      459.46      630.57     43.90 o
   4   6   1     2634.52     2499.31     77.83 o
   5   6   1     2247.84     2642.41     76.94 o
   6   6   1      721.40      677.36     66.10 o
   7   6   1       34.71      -31.52     54.21 o
   8   6   1      758.03      832.05     80.05 o
   9   6   1      278.66      238.52    100.27 o
  10   6   1      293.02      132.72    106.99 o
  11   6   1       26.09     -108.90    108.90 o
 -11   7   1     5296.52     5713.24    358.15 o
 -10   7   1    15014.28    15078.37    375.83 o
  -9   7   1     5585.77     5832.86    206.55 o
  -8   7   1     1039.61     1309.92     90.71 o
  -7   7   1    13278.17    13653.19    262.85 o
  -6   7   1    34827.81    34534.08    640.19 o
  -5   7   1    14691.64    14369.28    221.42 o
  -4   7   1      785.89      831.00     44.67 o
  -3   7   1    10255.34    10330.83    216.54 o
  -2   7   1    68298.45    68022.91   1011.43 o
  -1   7   1    37247.42    37373.49    635.10 o
   0   7   1     8471.96     8489.75    161.85 o
   1   7   1     4564.73     4723.61    116.31 o
   2   7   1    65539.02    66025.64    775.68 o
   3   7   1    55969.70    57231.97    758.72 o
   4   7   1    10499.83    10230.33    170.19 o
   5   7   1     5001.05     4963.41    108.30 o
   6   7   1    33375.81    33716.77    656.27 o
   7   7   1    27779.59    28079.49    472.64 o
   8   7   1     5977.32     6227.91    173.71 o
   9   7   1      415.97      488.85    140.45 o
  10   7   1    12647.45    13266.02    453.66 o
 -11   8   1      175.92      122.25    215.85 o
 -10   8   1       16.31      -27.19    108.30 o
  -9   8   1      894.24      905.19    148.88 o
  -8   8   1     1010.40     1114.67    102.11 o
  -7   8   1       55.68      -18.67     61.47 o
  -6   8   1      321.76      324.36     66.25 o
  -5   8   1      148.34      185.79     42.35 o
  -4   8   1      162.54      209.06     40.32 o
  -3   8   1      471.27      429.44     42.37 o
  -2   8   1       65.39      225.24     29.65 o
  -1   8   1      393.78      452.11     45.51 o
   0   8   1      487.42      476.43     47.82 o
   1   8   1      281.49      302.76     31.96 o
   2   8   1       54.48       35.47     29.26 o
   3   8   1       63.54       41.92     36.57 o
   4   8   1      589.57      665.70     56.00 o
   5   8   1       92.17       65.26     44.94 o
   6   8   1      323.78      403.62    112.42 o
   7   8   1       53.28      -42.41     69.34 o
   8   8   1        7.85      -74.98     74.98 o
   9   8   1      208.83       63.68    131.64 o
  10   8   1       12.94      -47.75    140.16 o
 -10   9   1    14474.65    14822.92    482.70 o
  -9   9   1     9001.27     9411.29    330.93 o
  -8   9   1      134.33       59.68     74.78 o
  -7   9   1     8805.41     8488.08    227.97 o
  -6   9   1    27055.08    27111.75    522.94 o
  -5   9   1    18119.36    17650.30    302.75 o
  -4   9   1      561.24      789.06     58.47 o
  -3   9   1     6449.66     7090.66    174.95 o
  -2   9   1    41726.24    40395.53    617.66 o
  -1   9   1    32824.47    32915.70    515.66 o
   0   9   1     3080.34     3054.35     97.58 o
   1   9   1     9857.76    10075.79    199.31 o
   2   9   1    34794.56    34428.61    536.56 o
   3   9   1    34998.16    34831.83    533.64 o
   4   9   1     6065.78     5910.99    167.35 o
   5   9   1     3507.98     3661.62    134.23 o
   6   9   1    18310.03    18711.79    487.98 o
   7   9   1    22663.99    22684.37    471.85 o
   8   9   1     7798.64     7608.30    336.36 o
   9   9   1      800.67      713.16    189.70 o
  -9  10   1      601.35      568.96    118.87 o
  -8  10   1     1220.36     1355.07    138.44 o
  -7  10   1       61.75       75.57     88.96 o
  -6  10   1       63.17        9.37     73.85 o
  -5  10   1      353.64      234.07    124.16 o
  -4  10   1      239.93      283.87     63.66 o
  -3  10   1       35.42      -22.69     47.83 o
  -2  10   1      143.11       87.38     45.32 o
  -1  10   1       85.56      118.10     44.21 o
   0  10   1      237.27      211.15     48.83 o
   1  10   1      605.09      914.50     68.19 o
   2  10   1      194.81      158.03     47.41 o
   3  10   1       28.22      -53.41     53.41 o
   4  10   1      738.73      663.31     80.48 o
   5  10   1      382.41      387.87    100.08 o
   6  10   1       66.04      -31.42     83.49 o
   7  10   1       59.27      -45.08     82.34 o
   8  10   1      305.93      219.85    110.95 o
   9  10   1       61.61       -0.58    113.65 o
  -9  11   1     6458.58     6475.40    273.09 o
  -8  11   1      307.72      288.63    109.30 o
  -7  11   1     5711.35     5425.30    231.69 o
  -6  11   1    14064.00    13699.01    395.62 o
  -5  11   1    16273.55    16173.29    441.89 o
  -4  11   1      788.61      752.43     77.33 o
  -3  11   1     9462.87     9139.18    283.41 o
  -2  11   1    22655.92    21872.20    375.98 o
  -1  11   1    24363.78    25247.37    425.25 o
   0  11   1      800.46      765.63     68.55 o
   1  11   1     9388.26     9378.16    201.50 o
   2  11   1    19679.76    19292.82    354.56 o
   3  11   1    23170.89    22639.75    444.96 o
   4  11   1     3721.93     4006.16    146.10 o
   5  11   1     1846.47     2115.83    177.64 o
   6  11   1    12719.46    12510.71    383.65 o
   7  11   1    17890.83    17213.26    487.40 o
   8  11   1     6464.24     6053.36    268.31 o
  -8  12   1      206.23        5.29    106.37 o
  -7  12   1      168.73       59.17    102.66 o
  -6  12   1      211.11      123.45    106.97 o
  -5  12   1      173.05      234.17    155.68 o
  -4  12   1     1486.32     1371.11     99.16 o
  -3  12   1      753.57      846.35    131.95 o
  -2  12   1        1.89      -28.14     48.49 o
  -1  12   1       76.12      -18.27     52.82 o
   0  12   1     1710.61     2001.56     98.96 o
   1  12   1      424.14      311.74     63.85 o
   2  12   1      950.64      945.38     86.46 o
   3  12   1       52.19       -5.86     67.37 o
   4  12   1      260.17      353.29     76.08 o
   5  12   1       90.28       35.39    159.50 o
   6  12   1       49.70       10.24     90.72 o
   7  12   1       87.18      123.79    117.73 o
  -7  13   1     4096.07     4028.15    217.08 o
  -6  13   1    16382.47    16023.17    469.05 o
  -5  13   1    19042.35    17405.74    639.90 o
  -4  13   1     1970.82     2236.85    123.77 o
  -3  13   1     5452.59     5556.47    179.18 o
  -2  13   1    24920.76    24440.15    427.93 o
  -1  13   1    14049.87    13567.58    275.22 o
   0  13   1     1754.00     2380.57    114.46 o
   1  13   1     4313.75     4173.15    137.21 o
   2  13   1    13251.15    13024.27    304.46 o
   3  13   1     8527.68     8545.65    234.75 o
   4  13   1     2700.94     2736.85    136.64 o
   5  13   1     1213.25     1071.50    242.59 o
   6  13   1     9167.70     9325.17    340.34 o
  -6  14   1       26.69      -98.38     98.38 o
  -5  14   1       16.35        1.29    104.10 o
  -4  14   1      326.96      300.02    116.50 o
  -3  14   1      233.04      230.12     80.40 o
  -2  14   1        3.50      -62.00     62.00 o
  -1  14   1      194.60      146.24     70.39 o
   0  14   1       93.47      -59.95     59.95 o
   1  14   1      941.41     1071.34    119.25 o
   2  14   1       21.73      106.72     76.66 o
   3  14   1     1400.08     1478.04    115.05 o
   4  14   1     2213.50     2028.90    173.53 o
   5  14   1     2735.88     2808.57    201.53 o
  -4  15   1     1630.25     1464.70    168.90 o
  -3  15   1     4262.16     3846.15    169.81 o
  -2  15   1    12231.53    11926.00    332.95 o
  -1  15   1    14304.95    13866.66    295.29 o
   0  15   1     2186.75     2484.42    174.60 o
   1  15   1     2469.49     2389.20    141.63 o
   2  15   1    12356.59    12764.53    321.30 o
   3  15   1    12050.37    11470.87    299.67 o
 -12   0   2     9998.22     9443.80    492.82 o
 -11   0   2    18113.93    17984.09    725.86 o
 -10   0   2     3215.31     3144.11    261.69 o
  -9   0   2     1531.90     1323.74    189.11 o
  -8   0   2    36097.16    34373.20   1105.98 o
  -7   0   2    37007.34    37377.88   1161.37 o
  -6   0   2    19506.01    18869.67    401.17 o
  -5   0   2     4821.05     4535.06    244.50 o
  -4   0   2   113416.52   101148.30   4259.64 o
  -3   0   2    31018.23    31149.74    940.75 o
  -2   0   2    31583.41    29896.44    587.17 o
  -1   0   2     8013.98     9199.30    267.42 o
   0   0   2    75771.57    68859.13   1043.10 o
   1   0   2     4583.45     5719.14    206.78 o
   2   0   2    71510.67    68769.05    953.39 o
   3   0   2      415.64      564.53     29.61 o
   4   0   2    31015.74    31134.50    442.09 o
   5   0   2    58663.42    57081.83    793.24 o
   6   0   2    38592.93    38583.58    553.33 o
   7   0   2      174.41      225.47     46.34 o
   8   0   2    33997.93    36705.50   1214.86 o
   9   0   2    61221.59    64511.60   1999.93 o
  10   0   2    13679.21    12326.22    580.69 o
  11   0   2     1674.17     1654.19    265.51 o
 -12   1   2       66.11      163.14    132.28 o
 -11   1   2       11.97       18.35    118.65 o
 -10   1   2      285.89      277.90    107.97 o
  -9   1   2      134.97      -16.16    103.32 o
  -8   1   2     3058.77     2744.65    157.18 o
  -7   1   2     1068.43      825.24     75.65 o
  -6   1   2     4038.36     3740.12     98.09 o
  -5   1   2     1881.02     1572.21     55.23 o
  -4   1   2      392.49      240.72     24.64 o
  -3   1   2     3215.36     3839.40     80.83 o
  -2   1   2     2130.48     2263.83     35.38 o
  -1   1   2    10239.37    11234.25    472.76 o
   0   1   2     2194.63     2660.43     44.37 o
   1   1   2    18524.85    19806.74    260.14 o
   2   1   2       25.16       69.33     15.59 o
   3   1   2      565.65      857.05     30.63 o
   4   1   2      817.16      822.42     54.56 o
   5   1   2      956.04      893.77     38.51 o
   6   1   2      310.54      162.19     31.15 o
   7   1   2     3984.45     4086.74     75.91 o
   8   1   2     1421.28     1505.97    112.94 o
   9   1   2      916.96     1228.97    159.36 o
  10   1   2       14.46       58.33    128.29 o
  11   1   2       96.50       90.80    130.00 o
 -12   2   2    18169.65    18321.65    433.03 o
 -11   2   2     9216.96     8911.09    436.47 o
 -10   2   2     5978.10     6399.52    263.34 o
  -9   2   2     5296.58     5193.70    225.87 o
  -8   2   2    21596.06    20573.99    517.23 o
  -7   2   2    41590.82    41344.24    707.58 o
  -6   2   2    15965.86    16070.69    298.32 o
  -5   2   2     6156.56     5748.33    126.70 o
  -4   2   2    36167.43    36898.48    606.62 o
  -3   2   2    99735.71    93051.23   1794.86 o
  -2   2   2     3607.07     3787.99     64.65 o
  -1   2   2     7593.10     8591.36    185.72 o
   0   2   2    31456.79    31996.69    930.15 o
   1   2   2    87982.57    82067.96   1024.21 o
   2   2   2    18850.46    19255.39    259.94 o
   3   2   2      196.42      259.68     27.68 o
   4   2   2    38080.89    36140.97    478.24 o
   5   2   2    63257.23    63749.20    822.23 o
   6   2   2    25323.69    25517.59    381.16 o
   7   2   2     1434.23     1546.51     79.09 o
   8   2   2    23428.63    23999.40    495.10 o
   9   2   2    14337.07    14060.75    431.41 o
  10   2   2    14358.31    15239.15    680.01 o
  11   2   2      165.71      218.68    153.77 o
 -12   3   2      124.74       24.50     99.68 o
 -11   3   2       22.40      -20.01     87.04 o
 -10   3   2      504.99      570.24     98.69 o
  -9   3   2     5071.63     4884.54    225.37 o
  -8   3   2      264.52      129.44     95.22 o
  -7   3   2      922.90      898.51     74.01 o
  -6   3   2     3814.91     3640.10    104.33 o
  -5   3   2       30.99      130.92     34.83 o
  -4   3   2     2566.87     2774.37     58.59 o
  -3   3   2     1598.52     1624.50     40.07 o
  -2   3   2      552.22      387.41     20.14 o
  -1   3   2    79964.13    78226.13   3008.78 o
   0   3   2     4601.71     4651.93     76.19 o
   1   3   2      209.52      311.59     24.35 o
   2   3   2     3757.97     3144.23     71.58 o
   3   3   2     3640.56     4636.28     89.83 o
   4   3   2       99.44       76.03     29.43 o
   5   3   2       83.57      167.01     31.66 o
   6   3   2       22.47       29.29     33.02 o
   7   3   2     1216.05     1302.33     78.96 o
   8   3   2      909.93     1055.98    108.58 o
   9   3   2       33.89       -5.66     87.36 o
  10   3   2       11.67     -105.87    122.23 o
  11   3   2      211.78      221.27    148.56 o
 -12   4   2    14058.72    14566.53    378.47 o
 -11   4   2    21240.60    21024.80    473.37 o
 -10   4   2     1688.73     1746.86    132.41 o
  -9   4   2     1134.39     1133.63    148.34 o
  -8   4   2    32949.98    32372.42    517.41 o
  -7   4   2    41356.17    41997.94    725.27 o
  -6   4   2     5146.16     5314.60    134.62 o
  -5   4   2     1420.05     1370.82     65.89 o
  -4   4   2    60386.97    58012.96    808.43 o
  -3   4   2    54064.96    53694.26    747.19 o
  -2   4   2    12406.86    12827.28    180.95 o
  -1   4   2     1997.77     2440.96     49.44 o
   0   4   2    27748.62    28782.71    500.07 o
   1   4   2    52449.80    49588.49    843.43 o
   2   4   2    37449.26    36918.91    812.51 o
   3   4   2     2550.17     2340.20     82.41 o
   4   4   2     9600.91    10180.90    165.69 o
   5   4   2    49026.27    48386.88    639.31 o
   6   4   2    23188.76    23136.01    336.44 o
   7   4   2      268.79      221.01     57.66 o
   8   4   2     4467.69     4435.67    196.68 o
   9   4   2    23431.02    24536.66    524.06 o
  10   4   2     7925.77     8407.72    334.05 o
  11   4   2      459.61      678.91    174.78 o
 -12   5   2      486.85      279.93    119.52 o
 -11   5   2      836.63      672.18    118.52 o
 -10   5   2       22.21       14.60    125.45 o
  -9   5   2      364.20      465.10     98.14 o
  -8   5   2     1261.04     1464.65     84.22 o
  -7   5   2     2511.28     2761.87     95.63 o
  -6   5   2      685.96      650.36     52.72 o
  -5   5   2      941.47      937.15     41.00 o
  -4   5   2      618.58      535.85     37.73 o
  -3   5   2      384.85      306.61     42.69 o
  -2   5   2        7.13        7.30     16.81 o
  -1   5   2      857.77      969.54     33.13 o
   0   5   2      235.55      347.53     37.50 o
   1   5   2     2891.85     2716.59     53.37 o
   2   5   2     1394.91     1057.83     44.93 o
   3   5   2       35.30      165.26     32.46 o
   4   5   2        6.58       40.47     30.80 o
   5   5   2     3443.24     3245.00    123.36 o
   6   5   2     3701.66     3661.94     95.76 o
   7   5   2       59.74        8.07     81.33 o
   8   5   2      949.59      882.42     83.54 o
   9   5   2       67.06       56.76     91.29 o
  10   5   2      312.22      209.41    112.12 o
  11   5   2       15.61       -8.53    147.86 o
 -11   6   2    11134.71    10980.14    310.69 o
 -10   6   2     4155.18     4062.44    181.39 o
  -9   6   2     4939.55     5040.65    205.25 o
  -8   6   2    18943.51    19244.96    342.88 o
  -7   6   2    28109.50    27293.62    444.74 o
  -6   6   2    11766.06    11783.55    296.88 o
  -5   6   2     5508.72     5230.53    101.29 o
  -4   6   2    22530.98    23575.82    324.08 o
  -3   6   2    65019.26    65783.03    883.14 o
  -2   6   2    26528.41    27454.31    419.44 o
  -1   6   2      854.89     1015.99     39.29 o
   0   6   2    44369.81    42940.88    733.66 o
   1   6   2    80547.38    80513.81   1603.28 o
   2   6   2    13925.45    13597.64    183.23 o
   3   6   2     1169.44     1234.52     51.29 o
   4   6   2    23385.73    21605.38    552.14 o
   5   6   2    30961.66    30495.26    464.13 o
   6   6   2    15515.44    16143.20    298.79 o
   7   6   2     1251.22     1480.56    115.52 o
   8   6   2     9468.10     9762.25    224.45 o
   9   6   2    16597.36    17171.93    411.46 o
  10   6   2    16072.86    16962.74    421.70 o
 -11   7   2        7.33       51.85    100.76 o
 -10   7   2      446.10      320.91    105.31 o
  -9   7   2     1848.34     2287.43    144.89 o
  -8   7   2       55.73        9.93     60.52 o
  -7   7   2      380.50      522.37     66.43 o
  -6   7   2      450.36      490.63     56.25 o
  -5   7   2       11.21        8.39     31.98 o
  -4   7   2      984.20      985.80     46.06 o
  -3   7   2       43.63       -3.60     24.49 o
  -2   7   2      110.79       64.65     22.17 o
  -1   7   2      313.66      435.10     70.74 o
   0   7   2     1985.29     1982.20     70.57 o
   1   7   2      805.78      850.17     67.44 o
   2   7   2       10.55       35.34     23.49 o
   3   7   2     4336.00     4375.67    106.64 o
   4   7   2     3385.49     3479.25     88.98 o
   5   7   2     1332.71     1303.31     64.65 o
   6   7   2       55.02        0.85     57.88 o
   7   7   2     2027.91     1994.89    107.30 o
   8   7   2      149.33      201.78     81.39 o
   9   7   2        4.46       41.04    129.48 o
  10   7   2       81.61      138.29    151.11 o
 -11   8   2    15803.13    15876.04    501.77 o
 -10   8   2      947.49      689.28    149.85 o
  -9   8   2     2869.57     3092.51    145.76 o
  -8   8   2    19729.58    19616.29    412.81 o
  -7   8   2    26858.12    27513.82    530.64 o
  -6   8   2     5380.57     5075.25    156.31 o
  -5   8   2     1146.34     1272.72     92.91 o
  -4   8   2    32297.56    32377.88    494.67 o
  -3   8   2    36888.68    36722.00    549.16 o
  -2   8   2    24565.61    26261.87    526.71 o
  -1   8   2       26.90      132.76     59.55 o
   0   8   2    27272.02    26906.92    427.17 o
   1   8   2    44935.71    45360.50   1157.01 o
   2   8   2    29975.29    30223.30    572.56 o
   3   8   2      370.15      374.78     46.19 o
   4   8   2    13754.35    13961.31    306.59 o
   5   8   2    38446.68    38004.76    588.23 o
   6   8   2    17410.61    18022.16    385.62 o
   7   8   2       28.51      124.62     72.98 o
   8   8   2     3608.13     3628.82    163.12 o
   9   8   2    25773.72    26545.40   1041.03 o
  10   8   2     9896.83    11298.56    574.96 o
 -10   9   2      644.24      817.84    164.96 o
  -9   9   2      210.77      147.59     83.86 o
  -8   9   2      388.30      311.90     78.46 o
  -7   9   2     1143.17     1237.12    120.51 o
  -6   9   2      219.47      272.21     69.45 o
  -5   9   2      750.28      673.80     60.17 o
  -4   9   2        6.84      -20.23     42.96 o
  -3   9   2      221.57      312.41     71.39 o
  -2   9   2       13.86      -37.47     37.47 o
  -1   9   2     3522.20     3910.73    109.60 o
   0   9   2       44.87       19.63     39.66 o
   1   9   2      326.37      375.50     80.27 o
   2   9   2      228.25      240.16     40.23 o
   3   9   2     1167.30     1311.17     71.09 o
   4   9   2      232.95      201.60     50.66 o
   5   9   2      110.95       54.48     50.82 o
   6   9   2      246.87      235.62     74.77 o
   7   9   2      342.19      225.79     84.80 o
   8   9   2       16.35      -70.63     78.98 o
   9   9   2       39.32     -139.79    139.79 o
 -10  10   2     2335.33     2473.65    317.09 o
  -9  10   2     2988.62     2896.70    248.32 o
  -8  10   2    15842.59    15477.96    552.03 o
  -7  10   2    17469.22    16932.54    452.87 o
  -6  10   2     7315.64     6918.60    242.97 o
  -5  10   2     2965.71     2994.16    115.39 o
  -4  10   2    16199.65    16306.23    332.32 o
  -3  10   2    34664.50    35075.10    626.97 o
  -2  10   2     9282.04     9132.83    189.30 o
  -1  10   2      276.47      341.22     55.66 o
   0  10   2    19291.46    18654.19    327.15 o
   1  10   2    45640.59    44668.13    689.33 o
   2  10   2     9303.59     9220.34    194.12 o
   3  10   2      378.38      417.58     67.72 o
   4  10   2    17536.47    17620.51    366.52 o
   5  10   2    21622.62    22326.24    571.55 o
   6  10   2    10019.36     9609.60    318.02 o
   7  10   2      562.44      700.35    124.38 o
   8  10   2     4275.27     4362.41    229.68 o
  -9  11   2      688.92      663.35    126.14 o
  -8  11   2      143.87       -6.16     85.76 o
  -7  11   2      343.40      476.91    100.19 o
  -6  11   2     3534.81     3359.10    180.53 o
  -5  11   2      827.82      914.43    115.54 o
  -4  11   2      164.08      103.56     80.04 o
  -3  11   2       78.33      106.16     58.13 o
  -2  11   2      561.90      750.60     67.49 o
  -1  11   2      177.72       39.30     53.87 o
   0  11   2      348.03      483.71     62.34 o
   1  11   2      255.89      225.00     72.79 o
   2  11   2       50.23       71.38     60.86 o
   3  11   2       97.53      -42.79     65.24 o
   4  11   2      476.52      406.11     80.27 o
   5  11   2      566.20      336.04    205.34 o
   6  11   2       59.67      -19.44     98.59 o
   7  11   2     1357.98     1058.05    139.53 o
   8  11   2      777.72      965.75    148.92 o
  -8  12   2    13151.30    13286.47    413.50 o
  -7  12   2    14976.30    13504.02    405.72 o
  -6  12   2     2521.46     2685.64    174.90 o
  -5  12   2      907.62      983.36    255.01 o
  -4  12   2    19621.28    19219.19    394.51 o
  -3  12   2    17652.61    17691.89    369.16 o
  -2  12   2     9229.89     9045.99    202.27 o
  -1  12   2      679.97      672.01     74.80 o
   0  12   2    17762.55    17182.62    320.29 o
   1  12   2    17826.12    17926.69    334.05 o
   2  12   2    12010.67    11696.14    281.23 o
   3  12   2      208.50      305.06     79.56 o
   4  12   2     6559.15     6490.36    198.94 o
   5  12   2    12783.73    12556.69    395.15 o
   6  12   2     8013.90     7885.11    305.59 o
   7  12   2       74.21      135.22    119.38 o
  -7  13   2      199.52      314.31    118.87 o
  -6  13   2      398.53      333.35    104.10 o
  -5  13   2      196.11      292.13     98.86 o
  -4  13   2      117.21      -74.75     74.75 o
  -3  13   2      702.49      711.94     87.07 o
  -2  13   2      588.09      482.15     77.20 o
  -1  13   2     4204.86     3827.29    167.63 o
   0  13   2       66.34       -0.67     63.74 o
   1  13   2       18.37      -28.38     65.04 o
   2  13   2      871.57      766.25    130.18 o
   3  13   2     3525.39     3429.23    147.63 o
   4  13   2     1219.21     1113.95    117.59 o
   5  13   2      136.99       44.85    108.40 o
   6  13   2      595.93      333.27    125.35 o
  -6  14   2     3077.25     2942.98    196.11 o
  -5  14   2     1394.15     1425.11    156.52 o
  -4  14   2     6890.81     7015.31    279.00 o
  -3  14   2    15945.18    16297.76    366.78 o
  -2  14   2     5894.98     5815.89    168.01 o
  -1  14   2      175.50      223.19     70.74 o
   0  14   2     9886.69     9703.62    227.55 o
   1  14   2    19272.07    17883.42    394.46 o
   2  14   2     5829.04     5730.88    194.23 o
   3  14   2       49.11       -0.09     75.01 o
   4  14   2    12405.04    12091.40    397.46 o
   5  14   2    11960.04    11535.96    394.68 o
  -4  15   2       11.43     -108.40    108.40 o
  -3  15   2      340.57      260.61     92.01 o
  -2  15   2     2031.90     2006.19    135.39 o
  -1  15   2      449.39      402.81    116.62 o
   0  15   2      498.11      446.59     95.51 o
   1  15   2       64.08      -35.59     84.55 o
   2  15   2      749.02      798.35    106.26 o
   3  15   2     1043.68     1125.72    117.84 o
 -13   1   3    16371.96    17148.51    526.75 o
 -12   1   3     5557.60     5313.95    262.27 o
 -11   1   3      109.57      181.95    182.42 o
 -10   1   3     9994.10     9712.87    328.18 o
  -9   1   3    34996.84    33961.78    785.42 o
  -8   1   3    15893.85    15572.07    503.33 o
  -7   1   3      186.81      225.47     45.04 o
  -6   1   3    11563.71    10463.54    201.46 o
  -5   1   3    51904.13    49956.19    813.54 o
  -4   1   3    42330.59    40832.41    720.97 o
  -3   1   3      689.18      942.82     35.89 o
  -2   1   3     4422.93     4284.30     78.56 o
  -1   1   3    52139.14    52809.27    797.46 o
   0   1   3    41730.68    42814.73    685.54 o
   1   1   3     4169.86     4588.26     77.88 o
   2   1   3    18396.45    17881.42    292.01 o
   3   1   3    63097.00    62029.83    848.92 o
   4   1   3    61905.79    61003.45    720.67 o
   5   1   3     3713.26     4139.04     71.63 o
   6   1   3     4004.60     3956.81     89.95 o
   7   1   3    35340.10    35330.23    430.91 o
   8   1   3    30870.18    32040.61    955.08 o
   9   1   3     8146.40     8661.14    366.75 o
  10   1   3      802.92      679.46    154.30 o
  11   1   3    10738.49    10746.66    439.34 o
 -12   2   3       71.22     -117.42    117.42 o
 -11   2   3      107.93      113.80    140.40 o
 -10   2   3       28.66      -99.21     99.21 o
  -9   2   3       45.67       80.67     89.21 o
  -8   2   3       87.90      199.06     81.86 o
  -7   2   3      999.75      939.38     57.57 o
  -6   2   3      102.15       12.55     28.07 o
  -5   2   3      348.77      543.70     60.62 o
  -4   2   3       46.77       40.75     18.20 o
  -3   2   3     4295.13     4565.34    113.06 o
  -2   2   3      446.57      533.56     44.89 o
  -1   2   3     1952.13     2466.13     74.88 o
   0   2   3      816.23      993.17     70.86 o
   1   2   3     2363.14     2590.47     55.41 o
   2   2   3      182.00      236.01     24.57 o
   3   2   3     2445.81     2826.00     73.43 o
   4   2   3     1655.81     1638.38     57.44 o
   5   2   3      260.97      269.86     30.49 o
   6   2   3        5.05      -19.41     34.04 o
   7   2   3        1.06       55.43     51.03 o
   8   2   3      170.96      145.37    112.05 o
   9   2   3       37.86      -90.22    104.67 o
  10   2   3        6.14     -112.17    131.27 o
  11   2   3       63.57       31.11    150.56 o
 -12   3   3     6439.42     6515.44    237.25 o
 -11   3   3      282.51      387.94    184.33 o
 -10   3   3    18034.15    18326.07    505.13 o
  -9   3   3    25299.87    23457.25    584.11 o
  -8   3   3    14987.20    14980.47    397.57 o
  -7   3   3        5.89       25.01     36.97 o
  -6   3   3    31773.88    29481.47    507.44 o
  -5   3   3    49552.16    49693.52    815.72 o
  -4   3   3    47041.57    45881.15    670.03 o
  -3   3   3     1536.29     1738.85     73.61 o
  -2   3   3    47966.79    48031.23    766.67 o
  -1   3   3   213052.45   186092.08   5060.95 o
   0   3   3    70123.79    71112.14   1367.12 o
   1   3   3    11064.99    11441.13    163.39 o
   2   3   3    23366.25    24079.01    427.53 o
   3   3   3    48872.32    46841.45    609.68 o
   4   3   3    25925.49    24635.54    343.92 o
   5   3   3     5773.82     5401.07    130.38 o
   6   3   3     2332.62     2273.88     73.87 o
   7   3   3    17540.05    17544.89    318.82 o
   8   3   3    22287.01    23916.66    504.71 o
   9   3   3     3978.26     4638.10    249.13 o
  10   3   3     1760.28     1736.60    198.54 o
  11   3   3    12808.00    12595.38    446.36 o
 -12   4   3        3.12      -26.91     99.30 o
 -11   4   3       19.76      -86.99     86.99 o
 -10   4   3      431.93      285.92    121.36 o
  -9   4   3      898.65      721.96    122.10 o
  -8   4   3       87.27      -44.11     44.11 o
  -7   4   3      625.21      601.72     84.65 o
  -6   4   3      435.62      460.24     47.75 o
  -5   4   3     2371.26     2262.16     57.79 o
  -4   4   3      460.88      499.47     31.24 o
  -3   4   3     1154.86     1562.11     95.95 o
  -2   4   3     5061.57     5685.16    165.81 o
  -1   4   3     9027.38     9805.50    293.84 o
   0   4   3     1950.23     1963.02     73.61 o
   1   4   3       44.61      127.84     20.77 o
   2   4   3     5100.91     5250.16    122.74 o
   3   4   3       45.04       71.85     70.22 o
   4   4   3      414.38      527.10     42.00 o
   5   4   3     1477.44     1430.92     62.30 o
   6   4   3     2255.21     2420.58     80.91 o
   7   4   3      225.46      165.11     76.65 o
   8   4   3      166.58      159.51    117.29 o
   9   4   3      650.78      632.34    154.61 o
  10   4   3        5.96     -116.06    134.89 o
 -12   5   3     5684.55     5597.81    227.17 o
 -11   5   3      773.15      858.40    119.21 o
 -10   5   3    14737.29    14558.60    360.32 o
  -9   5   3    27165.77    26864.92    544.29 o
  -8   5   3    13618.43    12918.25    276.50 o
  -7   5   3        4.38      237.04    202.65 o
  -6   5   3    23481.03    23234.67    416.97 o
  -5   5   3    56980.30    55110.30    776.37 o
  -4   5   3    33991.57    34634.11    496.81 o
  -3   5   3     3279.56     3352.60     66.62 o
  -2   5   3    37849.38    40264.77    764.90 o
  -1   5   3    59955.91    62266.77   1446.36 o
   0   5   3    56086.75    53837.73    873.16 o
   1   5   3      501.57      871.67     85.09 o
   2   5   3    17148.16    17542.67    307.36 o
   3   5   3    46098.97    45706.26    602.26 o
   4   5   3    40335.73    41198.49    617.29 o
   5   5   3     5273.78     5256.09    116.45 o
   6   5   3     2748.14     2802.71     88.20 o
   7   5   3    25591.71    25952.71    443.99 o
   8   5   3    19614.92    20500.03    377.62 o
   9   5   3     5374.10     5662.66    219.56 o
  10   5   3     1244.88     1097.51    196.75 o
 -12   6   3        8.23     -104.08    104.08 o
 -11   6   3      768.88      591.19    121.79 o
 -10   6   3      143.87       36.38     93.46 o
  -9   6   3       98.63       16.89     78.84 o
  -8   6   3       52.60       -0.24     49.12 o
  -7   6   3       24.41      -44.85     44.85 o
  -6   6   3        6.77      -36.33     36.33 o
  -5   6   3       29.26       23.75     25.84 o
  -4   6   3        6.40        4.80     25.35 o
  -3   6   3      342.15      321.43     28.74 o
  -2   6   3      673.38      581.31     48.43 o
  -1   6   3      761.75     1283.47     59.80 o
   0   6   3        4.48      -17.11     27.82 o
   1   6   3       90.95      180.92     38.98 o
   2   6   3       67.30       55.07     23.98 o
   3   6   3      142.01      247.35     44.60 o
   4   6   3       94.01      111.81     37.38 o
   5   6   3      232.04      274.83     58.81 o
   6   6   3      885.98      906.33     77.87 o
   7   6   3      585.22      478.16     92.09 o
   8   6   3       53.90       13.45     81.06 o
   9   6   3       63.73       22.07    103.90 o
  10   6   3      342.98      337.28    143.26 o
 -11   7   3      166.50      212.73    109.87 o
 -10   7   3     9038.50     9073.23    269.21 o
  -9   7   3    14816.06    14573.17    352.45 o
  -8   7   3    15646.04    16327.97    302.81 o
  -7   7   3       29.57       86.53     49.40 o
  -6   7   3    12868.04    12518.16    232.52 o
  -5   7   3    32866.22    33273.50    449.94 o
  -4   7   3    36812.20    36997.82    534.66 o
  -3   7   3      925.57     1118.23     43.31 o
  -2   7   3    11186.30    12147.89    185.16 o
  -1   7   3    26832.48    25952.02    356.35 o
   0   7   3    23014.60    22604.43    361.63 o
   1   7   3     2815.63     3105.39    102.71 o
   2   7   3    13586.37    13166.46    306.00 o
   3   7   3    22371.96    21764.65    342.14 o
   4   7   3    19927.83    18795.71    406.35 o
   5   7   3     6922.50     7382.05    149.15 o
   6   7   3     9417.02     9257.74    208.35 o
   7   7   3    19625.13    20009.90    426.87 o
   8   7   3    22794.95    23192.01    512.56 o
   9   7   3     5433.33     5770.54    281.61 o
  10   7   3     1588.55     1998.02    297.98 o
 -11   8   3      171.53       -0.77    127.03 o
 -10   8   3       12.88     -129.89    129.89 o
  -9   8   3       11.62       13.41     69.30 o
  -8   8   3      163.37      157.39     70.49 o
  -7   8   3       57.55      -58.17     58.63 o
  -6   8   3      164.12       56.64     57.05 o
  -5   8   3       59.93      104.89     36.61 o
  -4   8   3     1152.80     1213.20     80.20 o
  -3   8   3     1247.82     1362.39     50.67 o
  -2   8   3     1972.13     1904.00     49.76 o
  -1   8   3      156.35      104.66     48.80 o
   0   8   3     2367.53     2245.84     80.53 o
   1   8   3      649.17      712.64     56.27 o
   2   8   3      168.38      146.81     35.71 o
   3   8   3        7.63       -6.26     38.86 o
   4   8   3        7.36      -41.02     41.02 o
   5   8   3       71.53       71.90     48.80 o
   6   8   3      276.47      347.66     82.15 o
   7   8   3       99.07      151.50     75.92 o
   8   8   3       23.14      -48.12     82.19 o
   9   8   3      380.64      592.90    382.99 o
 -10   9   3     9909.31    10156.93    376.25 o
  -9   9   3    18142.72    18298.12    404.12 o
  -8   9   3     9604.16     9097.75    243.73 o
  -7   9   3      693.83      747.40     86.38 o
  -6   9   3     7701.14     8279.27    215.58 o
  -5   9   3    17054.11    17380.77    343.17 o
  -4   9   3    13036.90    12712.10    290.84 o
  -3   9   3     1722.98     1659.35     83.47 o
  -2   9   3    15573.17    15337.44    328.92 o
  -1   9   3    26559.81    26736.59    430.92 o
   0   9   3    29546.00    29909.72    477.14 o
   1   9   3      838.34      839.20     62.67 o
   2   9   3     8397.38     8770.25    215.26 o
   3   9   3    28174.46    28255.23    453.15 o
   4   9   3    22003.58    22003.74    466.77 o
   5   9   3     3276.31     3296.34    116.22 o
   6   9   3     3161.55     3075.60    146.39 o
   7   9   3    18088.68    18591.53    494.35 o
   8   9   3    13685.58    13942.08    350.51 o
   9   9   3     2636.24     3439.32    411.64 o
 -10  10   3      792.04      756.42    210.12 o
  -9  10   3      230.16      -35.00     94.01 o
  -8  10   3      341.45      329.64     95.03 o
  -7  10   3     2601.53     2577.53    155.13 o
  -6  10   3     4584.17     4142.48    183.34 o
  -5  10   3        7.93      -15.59     48.63 o
  -4  10   3     1271.57     1449.92     87.70 o
  -3  10   3     1936.69     1938.86     97.79 o
  -2  10   3      760.79      704.12     65.34 o
  -1  10   3       12.84      -17.66     43.23 o
   0  10   3      965.71     1007.91     72.56 o
   1  10   3      203.57      200.22     54.56 o
   2  10   3       20.87        0.18     55.63 o
   3  10   3      622.07      595.98     77.97 o
   4  10   3       42.09      -52.03     62.19 o
   5  10   3      162.45      171.09     99.49 o
   6  10   3      136.23      138.12     85.23 o
   7  10   3      310.12      210.69    113.14 o
   8  10   3       71.09      -21.71    109.12 o
  -9  11   3    14987.69    14613.28    433.23 o
  -8  11   3     8404.54     8429.57    320.91 o
  -7  11   3      294.35      134.10    114.61 o
  -6  11   3    14759.82    14791.70    413.91 o
  -5  11   3    41015.94    39233.33    892.27 o
  -4  11   3    13892.95    14430.02    310.97 o
  -3  11   3       92.19      100.65     59.00 o
  -2  11   3     9305.19     9230.49    210.46 o
  -1  11   3    36283.20    37210.04    674.10 o
   0  11   3    18644.47    17577.47    322.61 o
   1  11   3     3203.41     3504.62    138.56 o
   2  11   3     2500.44     2584.57    216.59 o
   3  11   3    21156.24    20860.43    426.76 o
   4  11   3    15732.70    14805.02    332.16 o
   5  11   3     2187.27     2526.53    184.04 o
   6  11   3     3451.00     3450.61    336.19 o
   7  11   3    11373.16    10828.63    372.66 o
  -8  12   3      485.60      565.15    126.14 o
  -7  12   3      198.62      251.79    108.75 o
  -6  12   3      896.05      959.16    130.04 o
  -5  12   3      245.73      171.95     94.56 o
  -4  12   3     1120.87     1155.10     93.67 o
  -3  12   3       69.97      101.91     64.50 o
  -2  12   3      861.20      847.65     78.26 o
  -1  12   3      412.71      295.09     65.12 o
   0  12   3      108.98       76.91     61.58 o
   1  12   3      151.89      148.95     67.92 o
   2  12   3      566.32      621.95     89.11 o
   3  12   3      418.95      359.95     80.47 o
   4  12   3       82.13       42.84     72.74 o
   5  12   3      800.50      530.21    131.89 o
   6  12   3      643.64      362.00    131.46 o
  -7  13   3       63.93       32.19     98.79 o
  -6  13   3     9747.20     9743.31    334.47 o
  -5  13   3    18050.75    18359.88    503.65 o
  -4  13   3     9719.69     9949.95    275.98 o
  -3  13   3      104.70      107.92     70.54 o
  -2  13   3     5494.97     5644.86    183.23 o
  -1  13   3    12577.23    11937.47    254.60 o
   0  13   3    14093.86    14701.46    364.45 o
   1  13   3      930.61      998.39    102.04 o
   2  13   3     3471.65     3462.43    153.40 o
   3  13   3    23015.64    21736.73    458.63 o
   4  13   3    22675.23    21661.35    460.63 o
   5  13   3     2146.25     2592.38    217.76 o
  -6  14   3      253.67      232.73    110.25 o
  -5  14   3       67.10       99.35    291.30 o
  -4  14   3       68.90       22.54    103.54 o
  -3  14   3     1614.05     1597.19    125.54 o
  -2  14   3      545.20      322.73     87.16 o
  -1  14   3      418.89      451.81    104.51 o
   0  14   3       37.58       -7.97     99.87 o
   1  14   3      882.18      870.17    105.48 o
   2  14   3       58.93      -98.23     98.23 o
   3  14   3      135.87      111.41     82.73 o
   4  14   3      101.03     -102.25    102.25 o
  -4  15   3     6603.75     6545.06    280.85 o
  -3  15   3       95.13      102.00     85.63 o
  -2  15   3     3991.71     3833.54    169.01 o
  -1  15   3    14824.09    14125.11    826.73 o
   0  15   3     9947.91     9589.07    266.64 o
   1  15   3     1827.43     2065.09    140.73 o
   2  15   3     2314.45     2379.68    150.49 o
 -13   0   4     1630.59     2108.81    294.16 o
 -12   0   4     6120.69     6295.86    395.40 o
 -11   0   4    21064.25    19644.01    765.97 o
 -10   0   4    13841.17    13453.21    559.67 o
  -9   0   4     3997.65     4032.33    259.78 o
  -8   0   4    12870.36    12045.43    458.44 o
  -7   0   4    15460.84    16108.32    548.21 o
  -6   0   4    26220.53    22465.85    464.76 o
  -5   0   4      250.29      523.38     47.75 o
  -4   0   4     7622.68     7851.87    194.84 o
  -3   0   4    13784.03    12806.83    271.96 o
  -2   0   4   137238.14   117487.79   3151.75 o
  -1   0   4     3977.00     4013.23    147.08 o
   0   0   4     4227.12     4494.59    166.18 o
   1   0   4    75298.64    73677.29   1131.72 o
   2   0   4    98896.63    92771.49   1255.61 o
   3   0   4    28992.66    28317.69    410.35 o
   4   0   4     8354.52     8972.30    156.93 o
   5   0   4    21504.10    21055.30    392.71 o
   6   0   4    25714.52    26033.47    767.88 o
   7   0   4    19663.39    19628.76    468.51 o
   8   0   4      406.65      311.35    185.28 o
   9   0   4     8540.74    10641.46    525.29 o
 -13   1   4      112.83     -135.92    135.92 o
 -12   1   4      310.08      161.30    138.40 o
 -11   1   4      178.80      131.80    110.14 o
 -10   1   4      393.10      389.33    112.78 o
  -9   1   4       35.22      -39.03     78.03 o
  -8   1   4      163.66       84.05     68.88 o
  -7   1   4       10.14       29.38     28.08 o
  -6   1   4        9.00      -20.33     42.18 o
  -5   1   4     4113.12     4160.57     79.04 o
  -4   1   4       69.50      387.49     76.10 o
  -3   1   4      532.20      492.54     24.43 o
  -2   1   4      644.96      755.91     68.77 o
  -1   1   4     3008.84     3030.05     82.09 o
   0   1   4      133.41      222.36     27.29 o
   1   1   4     3105.79     2980.69     54.45 o
   2   1   4       31.05      104.51     21.55 o
   3   1   4      302.78      295.81     27.72 o
   4   1   4        1.72       28.06     22.27 o
   5   1   4        0.29       12.46     28.14 o
   6   1   4      544.28      478.00     39.27 o
   7   1   4      568.52      490.98     57.68 o
   8   1   4     1289.29     1706.02    169.78 o
   9   1   4       35.68      167.96    117.01 o
  10   1   4      274.46      495.24    142.45 o
 -13   2   4      133.98      -66.48    137.69 o
 -12   2   4     5603.37     5300.33    270.10 o
 -11   2   4    15901.28    16547.92    482.17 o
 -10   2   4    25195.43    24766.63    619.85 o
  -9   2   4      465.48      830.47    144.22 o
  -8   2   4     3307.55     3067.80    149.63 o
  -7   2   4    61135.93    59742.50    983.48 o
  -6   2   4    31466.52    32585.41    551.02 o
  -5   2   4    11346.18    10553.45    263.89 o
  -4   2   4     7504.52     7020.55    116.67 o
  -3   2   4    55948.18    53902.57    672.00 o
  -2   2   4    39799.69    40852.09   2317.97 o
  -1   2   4    23623.89    25371.12    651.36 o
   0   2   4     9288.03    10114.82    227.59 o
   1   2   4    37461.43    37305.52    484.87 o
   2   2   4    69620.04    66278.80    843.26 o
   3   2   4    18602.80    18800.30    268.73 o
   4   2   4     4055.68     4367.96     93.79 o
   5   2   4    22929.18    23408.47    336.19 o
   6   2   4    42771.94    42904.12    556.67 o
   7   2   4    13119.80    13126.21    250.89 o
   8   2   4      162.49      251.08    119.26 o
   9   2   4     7313.00     8198.38    458.44 o
 -12   3   4        0.55     -126.02    126.02 o
 -11   3   4       70.44       97.37    111.72 o
 -10   3   4      690.70      832.24    162.36 o
  -9   3   4      146.61       49.95     89.74 o
  -8   3   4       20.34      -29.15     72.79 o
  -7   3   4      215.57      260.75     42.38 o
  -6   3   4     1285.21     1221.90     58.97 o
  -5   3   4      497.21      451.79     28.01 o
  -4   3   4     1775.59     1639.30     44.49 o
  -3   3   4     1822.13     2302.22     59.69 o
  -2   3   4     1814.01     2137.51     74.88 o
  -1   3   4     3563.50     4492.82    211.07 o
   0   3   4    18581.34    19424.64    757.21 o
   1   3   4        1.73       33.14     22.15 o
   2   3   4       61.02       69.15     37.21 o
   3   3   4     3363.72     3249.89     78.74 o
   4   3   4      325.66      464.25     40.86 o
   5   3   4      217.48      197.78     41.96 o
   6   3   4      309.38      216.10     47.06 o
   7   3   4      570.38      572.44     79.78 o
   8   3   4     1114.83     1053.17     73.93 o
   9   3   4      803.27     1091.47    167.14 o
  10   3   4       49.55      123.17    127.38 o
 -12   4   4     3963.51     4466.48    332.40 o
 -11   4   4    13848.80    14338.15    440.96 o
 -10   4   4     9841.59     9911.64    331.13 o
  -9   4   4     4679.27     5153.76    214.30 o
  -8   4   4    13590.64    14180.23    286.20 o
  -7   4   4    29253.26    28146.77    496.91 o
  -6   4   4    50705.34    51252.48    849.76 o
  -5   4   4    13472.29    13179.17    242.37 o
  -4   4   4    11508.54    11458.47    181.73 o
  -3   4   4    72103.63    75537.79   1210.89 o
  -2   4   4   112899.57   110548.21   1923.37 o
  -1   4   4    26485.55    28659.01    740.18 o
   0   4   4      440.78      517.82     57.30 o
   1   4   4    61613.44    60388.83    805.46 o
   2   4   4    44554.25    46291.66    606.17 o
   3   4   4    16221.25    15937.41    239.08 o
   4   4   4       86.65      331.25     43.44 o
   5   4   4    29247.29    29349.84    414.85 o
   6   4   4    18603.67    18336.30    284.90 o
   7   4   4     8768.05     9187.26    252.99 o
   8   4   4        6.55      -83.17     83.17 o
   9   4   4     8855.99     8784.83    364.84 o
  10   4   4    12744.72    12971.57    562.54 o
 -12   5   4      985.74      747.64    132.27 o
 -11   5   4     1159.41     1092.15    130.11 o
 -10   5   4     1211.54     1057.67    141.13 o
  -9   5   4      701.20      745.59    115.78 o
  -8   5   4      178.49       90.70     56.19 o
  -7   5   4     1041.42     1079.66     67.97 o
  -6   5   4       90.03      132.46     40.14 o
  -5   5   4     1232.92     1068.09     45.26 o
  -4   5   4        5.33       35.31     39.69 o
  -3   5   4     4846.08     5411.04    101.73 o
  -2   5   4     1403.07     1298.27     77.14 o
  -1   5   4      445.73      376.05     46.87 o
   0   5   4       30.17      140.15     49.63 o
   1   5   4     1169.16     1132.42     40.47 o
   2   5   4      575.88      509.57     41.41 o
   3   5   4      253.20      183.05     35.07 o
   4   5   4      535.44      478.66     45.73 o
   5   5   4      388.20      466.99     53.00 o
   6   5   4       21.80        1.15     44.23 o
   7   5   4     1531.32     1515.08     94.99 o
   8   5   4     2875.54     2962.20    128.19 o
   9   5   4       63.65       21.54    124.83 o
  10   5   4      192.26      435.74    150.56 o
 -12   6   4     5020.88     4951.31    218.95 o
 -11   6   4    24670.89    25132.51    546.71 o
 -10   6   4    24526.64    25948.17    544.69 o
  -9   6   4      944.14      963.20    105.01 o
  -8   6   4     2304.75     2309.50    156.33 o
  -7   6   4    36332.02    35455.03    619.36 o
  -6   6   4    26843.19    26397.09    468.52 o
  -5   6   4     6286.86     6393.22    146.68 o
  -4   6   4     1035.81     1298.65     48.87 o
  -3   6   4    36249.55    36077.92    473.84 o
  -2   6   4    25392.08    28364.65    501.84 o
  -1   6   4    13196.77    12277.37    328.41 o
   0   6   4     7354.40     7083.75    141.26 o
   1   6   4    29842.10    30980.43    424.15 o
   2   6   4    46873.75    46147.70    608.91 o
   3   6   4    18586.63    19537.39    288.81 o
   4   6   4      741.09      864.33     70.01 o
   5   6   4    13499.82    13370.12    224.02 o
   6   6   4    40920.84    39724.13    634.35 o
   7   6   4    11367.25    11427.08    279.72 o
   8   6   4       23.00       65.06     70.00 o
   9   6   4     8252.82     8640.24    277.53 o
 -11   7   4       58.62      -44.96    103.01 o
 -10   7   4      940.58      930.48    118.37 o
  -9   7   4       10.63      -75.75     75.75 o
  -8   7   4       85.29       65.21     58.01 o
  -7   7   4      730.07      715.41     61.75 o
  -6   7   4      533.13      498.77     51.84 o
  -5   7   4       10.00       28.63     32.78 o
  -4   7   4     2027.38     1911.54     58.75 o
  -3   7   4      290.46      428.69     32.00 o
  -2   7   4      509.87      586.95     41.63 o
  -1   7   4     3798.37     4058.25     83.20 o
   0   7   4     3531.62     3901.76    100.40 o
   1   7   4      574.37      754.50     46.39 o
   2   7   4     2082.75     2366.84     69.52 o
   3   7   4     1614.17     1731.13     67.48 o
   4   7   4      168.47      182.06     45.68 o
   5   7   4        6.84      -44.14     44.14 o
   6   7   4     1030.69     1109.30    101.76 o
   7   7   4       73.88       10.20     75.82 o
   8   7   4       17.10       80.29     84.30 o
   9   7   4      497.61      379.11    225.40 o
 -11   8   4    15923.25    16390.25   1046.76 o
 -10   8   4     9301.71     9286.82    345.77 o
  -9   8   4     2425.02     2774.51    133.98 o
  -8   8   4     5028.66     5054.62    167.44 o
  -7   8   4    13727.15    13461.75    256.36 o
  -6   8   4    27234.15    25843.09    419.97 o
  -5   8   4     4276.63     4520.84    133.66 o
  -4   8   4     4381.63     4259.30     99.93 o
  -3   8   4    24734.89    26648.11    456.67 o
  -2   8   4    41362.55    42596.08    947.33 o
  -1   8   4     4376.66     4508.64    151.64 o
   0   8   4      883.94      939.11     59.20 o
   1   8   4    28428.61    28035.69    449.65 o
   2   8   4    33966.34    34262.14    851.11 o
   3   8   4     6517.49     6247.06    147.73 o
   4   8   4      126.95      239.78    114.69 o
   5   8   4    24535.88    24707.60    514.47 o
   6   8   4    22574.61    23533.35    578.60 o
   7   8   4    12710.05    12226.53    339.11 o
   8   8   4       60.38      159.17     91.64 o
   9   8   4     9192.51    10357.44    400.76 o
 -11   9   4       53.80     -192.93    196.75 o
 -10   9   4       30.46     -105.54    128.73 o
  -9   9   4      434.80      515.99    149.53 o
  -8   9   4       88.09       -0.20     70.45 o
  -7   9   4       77.87       19.32     90.44 o
  -6   9   4      483.57      420.88     87.87 o
  -5   9   4     2559.06     2401.91    100.55 o
  -4   9   4      456.55      549.76     63.45 o
  -3   9   4      664.05      666.26     66.89 o
  -2   9   4      380.15      417.17     57.19 o
  -1   9   4     2000.73     1868.86     81.02 o
   0   9   4       80.78       42.73     51.28 o
   1   9   4     1003.59     1056.06     81.32 o
   2   9   4     1801.71     1962.87     82.66 o
   3   9   4       29.62      -12.19     46.26 o
   4   9   4      247.25      190.34     59.37 o
   5   9   4      337.69      377.21     67.25 o
   6   9   4      142.09      121.27     77.07 o
   7   9   4       55.92      -40.58     82.57 o
   8   9   4     1101.03     1056.30    119.52 o
 -10  10   4    13335.94    13997.60    681.92 o
  -9  10   4      884.45      733.27    122.93 o
  -8  10   4     3129.50     3209.20    174.83 o
  -7  10   4    21212.10    20979.79    534.96 o
  -6  10   4    23431.10    23747.80    581.20 o
  -5  10   4     5894.90     5953.71    190.39 o
  -4  10   4     3121.44     3427.87    127.27 o
  -3  10   4    30743.77    31416.36    820.75 o
  -2  10   4    18986.05    19103.34    379.46 o
  -1  10   4    13914.40    14178.72    266.67 o
   0  10   4     2910.25     3049.16    108.88 o
   1  10   4    16843.56    16700.05    351.87 o
   2  10   4    21205.54    20894.92    423.32 o
   3  10   4    12385.95    12546.88    291.25 o
   4  10   4     1304.55     1378.93    100.72 o
   5  10   4    10422.42    10792.57    282.10 o
   6  10   4    24506.19    24027.72    509.57 o
   7  10   4     7251.61     7482.70    245.97 o
   8  10   4        1.26       51.82    132.76 o
  -9  11   4      542.17      448.79    112.21 o
  -8  11   4       14.25      -39.56     77.41 o
  -7  11   4       28.02      -15.81     86.46 o
  -6  11   4       30.63        8.02     78.32 o
  -5  11   4      487.06      466.44     90.43 o
  -4  11   4     1356.18     1665.87    184.19 o
  -3  11   4       31.06       35.87     59.81 o
  -2  11   4       17.10      -55.83     55.83 o
  -1  11   4      116.34       85.52     96.92 o
   0  11   4     1412.70     1395.12    112.84 o
   1  11   4      693.02      616.27     81.78 o
   2  11   4      290.11      259.80     91.39 o
   3  11   4     1832.45     1813.09    136.50 o
   4  11   4      306.26      431.06     82.10 o
   5  11   4      302.59      219.99    102.23 o
   6  11   4      154.62       61.71    191.02 o
   7  11   4      980.97      996.05    155.61 o
  -8  12   4     5202.28     5091.47    236.01 o
  -7  12   4    11216.96    10903.34    353.82 o
  -6  12   4    16170.15    15621.50    442.79 o
  -5  12   4     3806.31     3986.82    193.62 o
  -4  12   4     2338.07     2727.57    140.05 o
  -3  12   4    14050.18    14019.19    316.58 o
  -2  12   4    29129.87    28937.24    552.79 o
  -1  12   4     5427.62     5137.15    180.86 o
   0  12   4      623.43      558.71     84.14 o
   1  12   4    16266.68    16495.74    365.54 o
   2  12   4    23746.44    23021.33    472.25 o
   3  12   4     5859.83     6035.05    199.07 o
   4  12   4       70.68      134.92     85.37 o
   5  12   4     9648.38     9728.80    593.10 o
   6  12   4    10767.50    11031.41    659.00 o
  -7  13   4        4.12      -83.79     83.79 o
  -6  13   4       84.53       55.19    126.07 o
  -5  13   4      473.31      549.92    155.68 o
  -4  13   4       28.29      -26.26     68.61 o
  -3  13   4      122.41      -14.66     70.59 o
  -2  13   4      109.26       42.65     72.35 o
  -1  13   4      311.27      196.81    121.13 o
   0  13   4       34.33      -49.75     70.79 o
   1  13   4      670.85      611.32     95.46 o
   2  13   4      457.35      323.02     86.60 o
   3  13   4       24.23      -70.82     78.95 o
   4  13   4      178.11      255.00    275.06 o
   5  13   4       42.81       81.66    119.75 o
  -6  14   4     9537.43     9734.76    345.58 o
  -5  14   4     1909.55     1907.61    165.21 o
  -4  14   4     1066.68     1074.43    105.60 o
  -3  14   4    13913.91    14284.30    338.08 o
  -2  14   4    11403.17    11385.58    290.14 o
  -1  14   4     3935.50     3796.25    174.96 o
   0  14   4     1728.32     1666.26    125.98 o
   1  14   4     8979.08     9086.55    259.17 o
   2  14   4    12600.21    12719.17    324.51 o
   3  14   4     5375.77     5075.76    206.99 o
   4  14   4      511.48      524.15    139.44 o
  -4  15   4     1047.17      997.42    146.28 o
  -3  15   4       12.42      -81.29     81.29 o
  -2  15   4       42.42       21.97     97.25 o
  -1  15   4      181.82      112.68     87.11 o
   0  15   4      945.05      728.36    102.51 o
   1  15   4      105.07      -59.04    100.81 o
 -13   1   5    13332.59    13362.13    481.36 o
 -12   1   5    17304.58    16793.26    497.00 o
 -11   1   5     7446.67     7312.68    307.53 o
 -10   1   5     2060.15     2225.63    150.60 o
  -9   1   5    23982.05    23067.43    554.45 o
  -8   1   5    32133.89    31685.26    702.34 o
  -7   1   5    18335.77    17988.83    325.38 o
  -6   1   5       54.49      114.02     29.88 o
  -5   1   5    44147.00    43213.45    608.83 o
  -4   1   5    48970.56    45850.59    643.52 o
  -3   1   5    27532.78    27090.68    540.92 o
  -2   1   5     6974.96     7237.02    172.18 o
  -1   1   5    35837.80    35701.20    556.38 o
   0   1   5    59459.61    59001.13    903.79 o
   1   1   5    28243.28    28401.89    365.22 o
   2   1   5     8293.93     8612.70    150.75 o
   3   1   5    11683.36    11096.72    155.46 o
   4   1   5    47265.15    45632.34    500.00 o
   5   1   5    22141.68    22077.93    284.34 o
   6   1   5     5167.90     5091.73    107.75 o
   7   1   5     4170.49     4197.42    120.25 o
   8   1   5    17171.45    17904.57    514.56 o
   9   1   5    15047.62    15185.60    479.49 o
  10   1   5     1847.51     2089.49    211.22 o
 -13   2   5      161.70       -0.89    143.80 o
 -12   2   5      344.22      326.25    169.05 o
 -11   2   5       14.24      -99.48     99.48 o
 -10   2   5        9.41      -50.72     83.49 o
  -9   2   5       70.25       22.92     75.64 o
  -8   2   5      423.42      515.19     76.85 o
  -7   2   5     1013.04     1045.62     57.41 o
  -6   2   5       43.57       89.04     23.25 o
  -5   2   5       17.71       15.51     23.16 o
  -4   2   5      104.53      259.47     26.69 o
  -3   2   5     1145.71     1096.46     36.95 o
  -2   2   5      108.97      290.67     29.65 o
  -1   2   5     7857.62     8326.42    136.21 o
   0   2   5      891.54     1057.91     60.06 o
   1   2   5      444.57      466.88     31.98 o
   2   2   5      966.93     1205.29     55.01 o
   3   2   5      132.89       76.36     31.22 o
   4   2   5       15.99      122.31     53.60 o
   5   2   5      384.37      445.25     42.62 o
   6   2   5      572.55      608.52     46.97 o
   7   2   5      233.90      190.19     52.05 o
   8   2   5      357.35      336.09    119.26 o
   9   2   5        3.22     -112.63    112.63 o
  10   2   5       56.16       44.64    136.34 o
 -13   3   5     8328.96     8164.37    345.77 o
 -12   3   5    16919.47    16933.06    507.15 o
 -11   3   5     5511.77     5445.26    246.16 o
 -10   3   5     1533.84     1720.11    146.17 o
  -9   3   5    20578.01    20457.38    505.80 o
  -8   3   5    39528.33    40292.87   1298.90 o
  -7   3   5    21511.55    20880.15    377.24 o
  -6   3   5     1228.94     1213.14     56.19 o
  -5   3   5    30922.17    30089.08    434.65 o
  -4   3   5    59288.80    58200.58    706.00 o
  -3   3   5    54487.14    53707.48   1066.52 o
  -2   3   5      314.93      343.64     42.40 o
  -1   3   5    35211.73    37018.77   1044.85 o
   0   3   5    53639.23    53727.95   1058.26 o
   1   3   5    54676.57    54145.68    697.28 o
   2   3   5      803.05      843.52     45.20 o
   3   3   5    13112.87    12728.18    200.64 o
   4   3   5    41771.34    42058.14    566.61 o
   5   3   5    32633.66    32774.27    459.65 o
   6   3   5     2161.41     2127.58     83.16 o
   7   3   5     8887.95     8975.04    188.92 o
   8   3   5    29390.24    28070.20    717.89 o
   9   3   5    18370.35    18728.03    546.98 o
  10   3   5     1892.44     2214.37    216.63 o
 -12   4   5        8.35     -184.33    184.33 o
 -11   4   5      732.71      640.15    128.29 o
 -10   4   5       89.83      -16.71     93.14 o
  -9   4   5      626.91      768.31    157.59 o
  -8   4   5       66.82      116.54     49.07 o
  -7   4   5       57.67       50.61     38.95 o
  -6   4   5       25.93       10.78     39.33 o
  -5   4   5      182.06      208.07     24.43 o
  -4   4   5      534.51      634.16     36.45 o
  -3   4   5       24.38       38.20     26.73 o
  -2   4   5      120.54      313.66     53.48 o
  -1   4   5        3.27      -34.63     34.63 o
   0   4   5     5587.89     5863.10    144.77 o
   1   4   5     1174.65     1215.99     40.30 o
   2   4   5       20.05       91.50     31.39 o
   3   4   5      523.81      531.47     42.00 o
   4   4   5      616.82      687.08     51.33 o
   5   4   5      803.30      772.97     89.46 o
   6   4   5      592.04      597.39     56.46 o
   7   4   5     1045.01     1155.20     89.52 o
   8   4   5       38.79       84.19     62.26 o
   9   4   5        7.56      192.87    124.24 o
 -12   5   5    12479.18    12972.69    352.82 o
 -11   5   5     5267.53     5477.90    254.75 o
 -10   5   5      787.62     1116.37    317.09 o
  -9   5   5    14143.44    13653.95    719.17 o
  -8   5   5    33254.30    32844.32    734.95 o
  -7   5   5    14881.68    14705.24    362.23 o
  -6   5   5      129.98      248.83     52.11 o
  -5   5   5    24940.61    25685.07    528.25 o
  -4   5   5    60773.18    60859.35    853.55 o
  -3   5   5    22693.24    24244.10    420.41 o
  -2   5   5        4.63      138.47     44.87 o
  -1   5   5    21609.38    21053.36    454.49 o
   0   5   5    54744.40    55367.76    809.24 o
   1   5   5    29674.27    30148.93    411.97 o
   2   5   5     1667.54     1840.50     62.53 o
   3   5   5    18167.56    18763.97    280.53 o
   4   5   5    40380.97    39758.45    544.07 o
   5   5   5    26859.04    26604.42    389.23 o
   6   5   5     1911.39     2207.73     88.34 o
   7   5   5     8444.22     8623.04    207.46 o
   8   5   5    17249.19    16930.90    578.83 o
   9   5   5    15194.03    15395.26    486.16 o
 -12   6   5       30.82       31.11    109.34 o
 -11   6   5      733.76      801.09    124.96 o
 -10   6   5     2468.27     2460.70    178.41 o
  -9   6   5      381.55      231.18    141.35 o
  -8   6   5       50.59       23.11     58.12 o
  -7   6   5       57.10      148.73     61.29 o
  -6   6   5       10.83       33.38     40.88 o
  -5   6   5        5.35      -27.57     27.57 o
  -4   6   5      302.10      334.27     49.90 o
  -3   6   5     1371.50     1704.94     66.90 o
  -2   6   5     7842.72     8433.94    154.36 o
  -1   6   5     1246.02     1253.05     80.36 o
   0   6   5      213.61      134.69     34.34 o
   1   6   5     1288.04     1431.43     54.06 o
   2   6   5       34.29       21.64     30.77 o
   3   6   5        8.68        8.12     34.43 o
   4   6   5       25.45      -24.95     39.98 o
   5   6   5       12.35       19.43     44.38 o
   6   6   5       11.70       22.06     61.55 o
   7   6   5      469.64      332.14     72.44 o
   8   6   5        2.36       24.20     74.61 o
   9   6   5        3.89        1.61    187.19 o
 -12   7   5    12724.60    12740.72    622.71 o
 -11   7   5     3810.77     3731.49    187.96 o
 -10   7   5       43.32       -2.25     80.48 o
  -9   7   5    12962.23    13319.42    323.48 o
  -8   7   5    19788.90    19078.83    335.45 o
  -7   7   5     6750.30     6188.04    145.93 o
  -6   7   5       18.57        5.84     42.59 o
  -5   7   5    14491.33    14898.50    225.81 o
  -4   7   5    32805.36    34976.92    468.95 o
  -3   7   5    10917.55    11262.78    198.93 o
  -2   7   5      257.78      387.49     37.78 o
  -1   7   5     7381.56     7446.25    158.26 o
   0   7   5    36172.99    36458.01    828.22 o
   1   7   5    28817.53    29389.46    458.22 o
   2   7   5       66.72       27.82     37.52 o
   3   7   5     7666.01     7730.03    148.65 o
   4   7   5    31910.64    31765.06    452.21 o
   5   7   5    25038.66    25217.92    421.69 o
   6   7   5      459.11      790.45    254.75 o
   7   7   5     2955.84     2842.88    148.99 o
   8   7   5    13768.31    14133.40    349.40 o
   9   7   5     9541.57     9134.35    521.47 o
 -11   8   5       10.76     -110.15    127.38 o
 -10   8   5      118.42      -89.39    119.48 o
  -9   8   5       54.76      -30.99     75.29 o
  -8   8   5     1709.39     2013.23     96.30 o
  -7   8   5     1054.03      921.69     70.86 o
  -6   8   5     3580.22     3625.43    124.90 o
  -5   8   5      157.78      208.76     39.20 o
  -4   8   5       96.52      108.46     34.14 o
  -3   8   5       13.30       28.15     34.12 o
  -2   8   5     2588.87     2535.43     75.28 o
  -1   8   5      234.66      261.06     45.16 o
   0   8   5      698.85      756.11     59.16 o
   1   8   5       39.64       24.03     52.82 o
   2   8   5       37.47       21.39     44.95 o
   3   8   5       30.72       14.94     46.49 o
   4   8   5       42.32      -27.79     64.21 o
   5   8   5      518.20      561.77     69.88 o
   6   8   5      237.25      197.13     83.65 o
   7   8   5     1101.05     1074.13    114.82 o
   8   8   5        6.98       35.40    138.88 o
 -11   9   5     4403.21     4042.05    259.69 o
 -10   9   5      117.56      122.03    133.64 o
  -9   9   5     9273.32     8922.52    245.99 o
  -8   9   5    21359.63    20891.94    508.00 o
  -7   9   5     7376.03     7791.09    259.28 o
  -6   9   5      133.65      269.36     80.35 o
  -5   9   5     9166.40     9981.86    279.73 o
  -4   9   5    34148.76    32966.46    596.02 o
  -3   9   5    11527.58    12669.37    273.87 o
  -2   9   5      193.85      312.72     59.58 o
  -1   9   5    12497.10    12548.47    302.17 o
   0   9   5    33386.70    33265.52    527.87 o
   1   9   5    15874.66    15633.11    330.51 o
   2   9   5      494.57      599.19     62.59 o
   3   9   5     7990.90     8486.79    192.45 o
   4   9   5    15536.61    15256.87    289.67 o
   5   9   5    16077.93    16262.18    366.41 o
   6   9   5     1896.01     2027.62    135.17 o
   7   9   5     3662.24     3769.23    176.51 o
   8   9   5    11597.81    11486.85    319.53 o
 -10  10   5      574.42      177.64    208.21 o
  -9  10   5        7.84      -79.39     85.76 o
  -8  10   5       22.32      -94.55     94.55 o
  -7  10   5      920.68     1170.02    128.94 o
  -6  10   5       31.53      -10.65     78.02 o
  -5  10   5      339.18      460.30    123.35 o
  -4  10   5      471.34      602.74     72.98 o
  -3  10   5     1223.95     1248.28     88.87 o
  -2  10   5     1059.90     1179.52     87.78 o
  -1  10   5     1038.71     1103.80     78.71 o
   0  10   5       84.71       97.83     63.57 o
   1  10   5      934.15      956.65     87.83 o
   2  10   5     9669.58     9731.71    252.91 o
   3  10   5     6154.15     6350.88    194.95 o
   4  10   5        1.71       -4.23     57.59 o
   5  10   5       68.65      -38.90     75.70 o
   6  10   5     1393.18     1405.28    127.42 o
   7  10   5      603.76      562.44    109.04 o
  -9  11   5    10079.04     9875.62    380.12 o
  -8  11   5    12421.27    11827.63    367.52 o
  -7  11   5     6210.17     5851.05    303.71 o
  -6  11   5      161.07      300.10     92.10 o
  -5  11   5    12554.74    12205.06    562.54 o
  -4  11   5    18493.63    19059.24    392.30 o
  -3  11   5    16865.36    17088.90    358.42 o
  -2  11   5      293.17      304.67     70.34 o
  -1  11   5    13144.86    12883.55    343.53 o
   0  11   5    25024.33    25512.48    500.69 o
   1  11   5    19656.38    19756.89    414.18 o
   2  11   5      244.13      370.55     86.31 o
   3  11   5    12294.28    12730.13    308.41 o
   4  11   5    22334.29    22361.85    467.46 o
   5  11   5    12606.69    12691.80    407.52 o
   6  11   5      842.43      899.47    133.76 o
  -8  12   5      411.48      513.07    256.92 o
  -7  12   5      397.12      403.10    127.98 o
  -6  12   5     1021.07     1087.73    126.14 o
  -5  12   5       28.19      -76.63     76.63 o
  -4  12   5      308.27      101.94     70.39 o
  -3  12   5      369.33      259.02     73.43 o
  -2  12   5     1793.45     1946.98    117.26 o
  -1  12   5      137.28       32.35     68.97 o
   0  12   5      160.31       75.45     70.79 o
   1  12   5      180.55      145.51     76.92 o
   2  12   5      849.41      794.30     98.64 o
   3  12   5      556.54      585.98     96.18 o
   4  12   5        3.75      153.52     92.08 o
   5  12   5      140.37      135.05    121.12 o
  -7  13   5     7166.43     7116.12    279.94 o
  -6  13   5      100.32       27.05    100.08 o
  -5  13   5     8740.15     8922.02    382.99 o
  -4  13   5    17974.74    17842.42    387.50 o
  -3  13   5     9315.23     8821.95    241.33 o
  -2  13   5      244.77      278.79     84.16 o
  -1  13   5    10010.24     9765.14    363.68 o
   0  13   5    20835.91    20365.75    436.06 o
   1  13   5     9857.16    10046.26    287.06 o
   2  13   5      742.53      745.37    113.10 o
   3  13   5     7391.21     6771.87    389.53 o
   4  13   5    13535.53    13369.83    433.66 o
  -6  14   5       73.33      146.99    172.87 o
  -5  14   5      430.54      430.40    252.14 o
  -4  14   5       40.09      -22.52     94.19 o
  -3  14   5       68.58      -58.69     82.46 o
  -2  14   5       34.12      -36.08     90.80 o
  -1  14   5      172.27      149.27    195.79 o
   0  14   5        2.75       21.54     87.51 o
   1  14   5      292.67      213.55     94.25 o
   2  14   5      257.75      334.36    156.66 o
   3  14   5      242.41       63.96     93.48 o
  -3  15   5     7158.20     7165.95    272.75 o
  -2  15   5      241.10      161.53    124.16 o
  -1  15   5     5478.48     5281.35    239.07 o
   0  15   5    11605.72    11504.18    340.66 o
 -13   0   6    10696.19    10056.96    532.93 o
 -12   0   6        6.37      141.35    166.18 o
 -11   0   6     8335.39     8057.03    410.68 o
 -10   0   6    35979.92    34619.61   1121.26 o
  -9   0   6    21123.90    21727.99    739.23 o
  -8   0   6      123.60      328.55    101.24 o
  -7   0   6     5623.90     5128.76    238.77 o
  -6   0   6    49872.56    49108.79   1493.74 o
  -5   0   6    38753.25    36805.31    829.96 o
  -4   0   6     3775.51     3786.35    114.78 o
  -3   0   6     1419.73     1682.84    101.24 o
  -2   0   6    83038.36    74247.65   2026.67 o
  -1   0   6    39400.12    41704.37   1169.01 o
   0   0   6    13990.30    13904.00    439.34 o
   1   0   6     9194.05     9465.29    239.69 o
   2   0   6    16370.15    14962.15    529.11 o
   3   0   6    24027.09    21555.97    524.34 o
   4   0   6     5029.89     4775.26    194.02 o
   5   0   6      614.13      772.69     88.67 o
   6   0   6    13749.69    13892.72    448.89 o
   7   0   6    28153.16    27931.07    647.57 o
   8   0   6     3323.57     3228.16    322.82 o
   9   0   6       64.45      311.35    206.30 o
 -13   1   6       67.75      -30.44    121.36 o
 -12   1   6      115.05       16.15    109.67 o
 -11   1   6      926.37      801.40    122.71 o
 -10   1   6      437.65      462.15    133.71 o
  -9   1   6      335.07      210.29     81.71 o
  -8   1   6     1069.95     1068.30     92.93 o
  -7   1   6      280.43      227.65     38.62 o
  -6   1   6        7.01       37.77     24.10 o
  -5   1   6        3.58       23.07     24.21 o
  -4   1   6       33.79       54.86     28.24 o
  -3   1   6      960.85      897.55     55.33 o
  -2   1   6      178.14      208.78    102.19 o
  -1   1   6      684.71      963.30     48.12 o
   0   1   6      547.28      974.17     49.87 o
   1   1   6      902.40      983.09     44.67 o
   2   1   6      699.61      787.47     43.04 o
   3   1   6      423.67      506.61     35.16 o
   4   1   6      516.55      572.94     41.33 o
   5   1   6       95.40      151.18     39.15 o
   6   1   6       11.75      -34.26     47.49 o
   7   1   6       36.55      -31.50     63.20 o
   8   1   6      115.39       44.43    122.23 o
   9   1   6      103.46      157.61    131.56 o
 -13   2   6     5975.01     6092.00    297.98 o
 -12   2   6     1473.83     1159.14    158.49 o
 -11   2   6     7259.98     7186.73    274.80 o
 -10   2   6    25621.81    25616.49    617.22 o
  -9   2   6    16139.85    16340.64    417.30 o
  -8   2   6     3503.98     3759.49    150.56 o
  -7   2   6     8375.32     8229.34    176.96 o
  -6   2   6    27938.56    27180.71    399.30 o
  -5   2   6    46032.87    43168.33    612.82 o
  -4   2   6     3351.93     3699.47     79.32 o
  -3   2   6     7623.71     7738.81    206.84 o
  -2   2   6    35975.11    38704.42    606.94 o
  -1   2   6    69643.13    68326.47   1048.38 o
   0   2   6     3972.09     4297.82    105.58 o
   1   2   6     5006.60     5304.46    112.16 o
   2   2   6    41481.59    40534.63    480.38 o
   3   2   6    42804.96    42364.79    504.22 o
   4   2   6    10904.55    10561.75    159.84 o
   5   2   6      478.31      563.96     45.18 o
   6   2   6    27316.41    26901.50    377.42 o
   7   2   6    14884.21    15385.00    279.14 o
   8   2   6    11440.24    11984.92    409.93 o
   9   2   6      644.92      682.01    162.06 o
 -13   3   6       43.69      -64.40    127.21 o
 -12   3   6       19.05      -88.74    173.82 o
 -11   3   6      182.11      109.10    143.26 o
 -10   3   6      386.68      318.50     94.88 o
  -9   3   6      779.08      898.78     98.49 o
  -8   3   6     1127.53     1122.75    276.97 o
  -7   3   6       10.95       23.58     47.43 o
  -6   3   6       23.66       54.18     26.55 o
  -5   3   6      533.37      548.83     35.09 o
  -4   3   6     1259.61     1235.65     44.58 o
  -3   3   6      857.49      948.97     51.69 o
  -2   3   6      169.03      319.97     42.22 o
  -1   3   6       64.62       58.14     45.84 o
   0   3   6       42.62       20.06     54.44 o
   1   3   6      360.22      336.26     35.33 o
   2   3   6       11.22        7.28     28.28 o
   3   3   6      101.14       75.35     34.58 o
   4   3   6       28.81      -14.34     37.75 o
   5   3   6     3709.82     3627.68     88.92 o
   6   3   6       37.13       -9.02     43.56 o
   7   3   6        7.95      -52.13     52.13 o
   8   3   6      104.51      228.12    130.29 o
   9   3   6      842.76      675.54    164.77 o
 -12   4   6       88.51       71.53    119.62 o
 -11   4   6     3425.91     3478.35    198.05 o
 -10   4   6    22668.84    23438.55    581.20 o
  -9   4   6    23287.18    23529.67    563.16 o
  -8   4   6      598.57      687.14     72.16 o
  -7   4   6     5024.00     4887.11    129.55 o
  -6   4   6    49988.09    50053.36    831.44 o
  -5   4   6    35973.64    35301.81    492.85 o
  -4   4   6     5281.66     5284.49    103.93 o
  -3   4   6     3103.37     3027.78    105.12 o
  -2   4   6    26723.80    27247.76    664.73 o
  -1   4   6    26175.32    26147.83    549.72 o
   0   4   6    16704.38    16852.71    677.15 o
   1   4   6     8526.70     8997.12    151.02 o
   2   4   6    23579.54    23390.67    333.32 o
   3   4   6    50838.38    49553.07    659.39 o
   4   4   6    12106.77    12038.32    203.84 o
   5   4   6     4879.54     4856.07    117.85 o
   6   4   6    21859.65    20881.98    325.11 o
   7   4   6    41251.40    40765.15    620.01 o
   8   4   6     9691.02     9698.23    215.33 o
   9   4   6        7.30       13.52    130.29 o
 -12   5   6      465.62      335.03    158.54 o
 -11   5   6      168.33      235.00    117.49 o
 -10   5   6      209.25      172.30    185.28 o
  -9   5   6      551.80      699.63    106.61 o
  -8   5   6      328.65      453.02     63.15 o
  -7   5   6      216.99      341.28     51.43 o
  -6   5   6      245.06      298.20     46.51 o
  -5   5   6      438.74      303.72     33.91 o
  -4   5   6      640.69      935.03     45.51 o
  -3   5   6     2585.23     2487.65    121.71 o
  -2   5   6      582.95      614.99     60.09 o
  -1   5   6        0.66       44.15     49.66 o
   0   5   6      726.99      868.58     71.43 o
   1   5   6       61.37      181.06     38.87 o
   2   5   6     1468.83     1504.81     61.99 o
   3   5   6      163.34      188.34     41.89 o
   4   5   6      540.94      544.87     52.54 o
   5   5   6       12.88       -5.49     44.54 o
   6   5   6       14.53       20.47     50.17 o
   7   5   6      113.05       76.80     72.75 o
   8   5   6      573.03      472.24     99.53 o
   9   5   6        5.05      -52.97    134.35 o
 -12   6   6      199.81      230.41    114.57 o
 -11   6   6     9924.07    10072.43    348.59 o
 -10   6   6    14282.02    14634.20    418.29 o
  -9   6   6    15115.39    15643.23    418.39 o
  -8   6   6     2842.63     2799.34    109.71 o
  -7   6   6    16218.58    15714.40    308.40 o
  -6   6   6    16503.95    17674.61    280.53 o
  -5   6   6    27964.66    27515.59    411.67 o
  -4   6   6     3209.66     3716.82     87.86 o
  -3   6   6    16851.83    18316.17    414.73 o
  -2   6   6    53472.11    56026.77   1120.39 o
  -1   6   6    58084.36    59470.09    993.90 o
   0   6   6     5705.65     5905.27    128.46 o
   1   6   6     1669.39     1594.02     69.03 o
   2   6   6    48854.65    49561.08    659.46 o
   3   6   6    28734.09    28193.48    403.94 o
   4   6   6     9703.18     9621.70    201.63 o
   5   6   6       48.99      128.50     49.07 o
   6   6   6    13793.10    13780.88    281.28 o
   7   6   6    12389.60    12377.42    269.49 o
   8   6   6     7265.05     7066.26    224.33 o
 -12   7   6      293.31      134.05    144.82 o
 -11   7   6      874.66     1150.75    217.66 o
 -10   7   6        1.07     -110.17    110.17 o
  -9   7   6        8.35      -52.27     88.05 o
  -8   7   6     3083.93     3141.90    176.87 o
  -7   7   6     1345.42     1183.58     82.84 o
  -6   7   6        9.94       -4.34     42.98 o
  -5   7   6      391.41      594.68     68.93 o
  -4   7   6      851.29      693.16     56.73 o
  -3   7   6     3413.24     3161.56     87.28 o
  -2   7   6      127.82      238.47     37.89 o
  -1   7   6     1228.86     1108.40     72.67 o
   0   7   6      735.75     1015.00    108.01 o
   1   7   6       15.51       10.85     50.57 o
   2   7   6     1492.76     1599.25     78.83 o
   3   7   6      660.54      803.52     59.21 o
   4   7   6       35.31       10.78     47.44 o
   5   7   6     2627.07     2881.15    111.95 o
   6   7   6      136.96      152.69     75.03 o
   7   7   6      279.81      320.95    173.80 o
   8   7   6      433.47      268.64    111.89 o
 -11   8   6     7020.86     7126.68    319.33 o
 -10   8   6    15224.00    15090.04    470.92 o
  -9   8   6    14405.72    14341.33    281.59 o
  -8   8   6       78.49      201.79     57.48 o
  -7   8   6    14890.89    15549.42    284.13 o
  -6   8   6    49426.07    47587.87    719.27 o
  -5   8   6    16033.82    17023.62    296.11 o
  -4   8   6     6706.13     6895.69    163.89 o
  -3   8   6    13088.93    14304.93    248.06 o
  -2   8   6    39057.80    39635.16    695.29 o
  -1   8   6    20296.43    20959.41    494.15 o
   0   8   6    13588.21    13782.92    312.63 o
   1   8   6     3720.45     4100.25    221.31 o
   2   8   6    18799.52    18733.95    325.94 o
   3   8   6    27475.93    28649.90    468.47 o
   4   8   6     7451.98     7254.39    219.46 o
   5   8   6     1380.72     1572.23     94.30 o
   6   8   6     9316.06     8999.30    256.82 o
   7   8   6    22782.00    22054.86    725.26 o
   8   8   6     4172.46     4336.05    355.29 o
 -11   9   6       31.80      -61.12    204.39 o
 -10   9   6      368.81      424.05    189.11 o
  -9   9   6      495.33      416.06    148.04 o
  -8   9   6       24.70      -72.21    213.94 o
  -7   9   6     1350.40     1257.50    117.61 o
  -6   9   6       59.91      -55.94     65.08 o
  -5   9   6     1454.95     1508.51    131.14 o
  -4   9   6      145.97      159.09     59.72 o
  -3   9   6     1721.79     1762.79     98.82 o
  -2   9   6       42.96      -20.67     50.46 o
  -1   9   6      268.97      407.19     62.79 o
   0   9   6      294.31      288.95     67.03 o
   1   9   6     1065.81     1012.41     88.60 o
   2   9   6      594.78      578.28     66.98 o
   3   9   6      841.82      893.75     76.28 o
   4   9   6     1966.88     2092.74    104.91 o
   5   9   6      304.58      242.99     68.55 o
   6   9   6      460.99      500.83     96.37 o
   7   9   6        9.16       88.11    104.06 o
 -10  10   6    10396.99     9451.44    536.75 o
  -9  10   6     8921.51     8211.42    289.84 o
  -8  10   6     1119.35     1227.06    125.44 o
  -7  10   6     8455.81     7989.04    277.18 o
  -6  10   6    18953.56    18736.69    637.99 o
  -5  10   6    26131.94    26859.22    511.21 o
  -4  10   6     1168.50     1508.24    129.03 o
  -3  10   6     4608.86     4690.75    208.77 o
  -2  10   6    23685.18    24285.35    575.76 o
  -1  10   6    30899.01    30834.80    686.11 o
   0  10   6     1762.44     1795.09    108.02 o
   1  10   6      525.48      527.90     76.85 o
   2  10   6    27857.60    29153.29    565.28 o
   3  10   6    25587.82    25258.48    494.34 o
   4  10   6     6514.94     6569.25    175.80 o
   5  10   6      484.14      461.71     94.44 o
   6  10   6    12519.17    12396.49    327.89 o
  -9  11   6       15.90       19.72     94.69 o
  -8  11   6      646.24      632.30    178.60 o
  -7  11   6       45.26       48.77     91.98 o
  -6  11   6       72.93      -40.35    122.25 o
  -5  11   6      408.54      120.74     85.16 o
  -4  11   6     2149.48     2316.03    137.55 o
  -3  11   6       99.84      142.06     89.88 o
  -2  11   6     1583.59     1568.62    103.74 o
  -1  11   6      561.41      557.28    159.50 o
   0  11   6      253.14      166.73     75.95 o
   1  11   6      184.91      266.39     74.81 o
   2  11   6     1322.62     1251.42    104.34 o
   3  11   6       21.15       39.71     75.08 o
   4  11   6       38.44      -65.66     97.53 o
   5  11   6      650.22      757.26    134.78 o
   6  11   6      162.36      147.62    119.17 o
  -8  12   6      536.57      591.17    122.35 o
  -7  12   6      613.69      795.32    125.44 o
  -6  12   6    15145.96    15046.21    434.11 o
  -5  12   6    10410.17    10865.38    344.85 o
  -4  12   6     3264.44     3306.38    143.47 o
  -3  12   6     3469.66     3409.02    143.78 o
  -2  12   6    20111.38    19244.53    484.15 o
  -1  12   6    17851.98    17918.71    548.21 o
   0  12   6     4803.94     4633.05    174.87 o
   1  12   6     3816.64     3582.31    152.78 o
   2  12   6    11875.87    11655.50    297.58 o
   3  12   6    17151.02    16830.76    387.47 o
   4  12   6     4794.85     4724.60    186.04 o
   5  12   6      664.30      655.24    206.30 o
  -7  13   6      888.53      921.77    138.86 o
  -6  13   6        3.65       72.29    105.62 o
  -5  13   6      541.28      538.24    122.07 o
  -4  13   6      223.42      181.80     86.33 o
  -3  13   6      942.50      979.04    122.26 o
  -2  13   6      370.12      243.28     94.01 o
  -1  13   6        4.61       45.58    117.47 o
   0  13   6      206.80      218.08     85.67 o
   1  13   6      572.70      525.55     98.91 o
   2  13   6       70.16      -77.52     77.52 o
   3  13   6       81.47      -10.79     85.60 o
  -5  14   6    12639.52    11752.49    379.92 o
  -4  14   6      696.15      833.38    109.27 o
  -3  14   6     1688.27     1719.45    185.28 o
  -2  14   6     9614.64     9840.64    510.97 o
  -1  14   6    13157.57    12474.96    677.15 o
   0  14   6     1493.47     1802.51    135.01 o
   1  14   6      660.05      648.66    109.24 o
   2  14   6     9888.95    10216.00    342.74 o
 -13   1   7     3294.94     3426.64    228.91 o
 -12   1   7     9162.64     9662.71    336.12 o
 -11   1   7    15077.98    15545.59    434.23 o
 -10   1   7     4689.22     4733.66    198.33 o
  -9   1   7     2209.17     2149.15    128.98 o
  -8   1   7    24576.42    24120.03    552.43 o
  -7   1   7    38371.33    37294.89    632.36 o
  -6   1   7    22185.34    22182.43    334.69 o
  -5   1   7     4951.46     4874.14    100.33 o
  -4   1   7    49096.94    46794.37   1105.02 o
  -3   1   7    67391.80    66148.59   1289.22 o
  -2   1   7    24874.59    24565.30    513.26 o
  -1   1   7     1917.13     2762.31    257.87 o
   0   1   7    24962.58    24589.07    520.01 o
   1   1   7    42562.38    42464.33    542.29 o
   2   1   7    25293.67    24457.91    334.31 o
   3   1   7       40.73       88.40     37.68 o
   4   1   7    11881.88    12738.24    468.81 o
   5   1   7    28870.72    28921.97    464.18 o
   6   1   7    20177.61    19692.84    345.07 o
   7   1   7      381.30      505.59    109.71 o
   8   1   7     5113.09     5375.02    272.14 o
   9   1   7    13032.60    13221.49    958.90 o
 -13   2   7        0.98      -76.80    125.07 o
 -12   2   7       26.80      -88.44    108.57 o
 -11   2   7      110.35      202.15    106.97 o
 -10   2   7       45.02       -4.78     74.29 o
  -9   2   7       68.37       48.97     70.08 o
  -8   2   7      166.71      191.62     67.40 o
  -7   2   7      172.66      252.08     44.11 o
  -6   2   7      307.20      373.95     35.58 o
  -5   2   7      103.88      151.13     29.55 o
  -4   2   7      447.83      510.44     63.99 o
  -3   2   7      253.43      421.86     94.55 o
  -2   2   7       48.36       24.32     71.71 o
  -1   2   7      172.82      204.21     45.86 o
   0   2   7      122.13       37.71     34.13 o
   1   2   7       66.96      165.80     31.86 o
   2   2   7      284.18      285.81     37.60 o
   3   2   7        1.14      -28.80     28.80 o
   4   2   7      367.99      331.03     39.55 o
   5   2   7       93.49       71.57     41.57 o
   6   2   7       63.20      -36.15     44.12 o
   7   2   7      333.71      270.96     80.07 o
   8   2   7      252.51      311.69    178.60 o
   9   2   7       10.24      -83.50    119.07 o
 -13   3   7     1900.05     1976.74    198.95 o
 -12   3   7    12984.28    12901.95    403.85 o
 -11   3   7    13832.37    14463.83    462.26 o
 -10   3   7     4939.71     5120.63    206.44 o
  -9   3   7     1514.95     1567.99    121.56 o
  -8   3   7    19356.15    18864.85    453.12 o
  -7   3   7    24786.52    24520.44    437.89 o
  -6   3   7     6063.21     5562.77    111.91 o
  -5   3   7       80.04      195.61     61.48 o
  -4   3   7    26057.46    25710.71    368.51 o
  -3   3   7    50679.52    50624.58    791.68 o
  -2   3   7     6549.93     6377.76    139.38 o
  -1   3   7       13.63       -8.60     49.30 o
   0   3   7    44353.73    43612.62    697.34 o
   1   3   7    64182.04    61289.12   1038.17 o
   2   3   7    24755.99    24767.39    466.04 o
   3   3   7      124.29      198.47     41.15 o
   4   3   7    14560.77    13839.39    202.54 o
   5   3   7    38068.17    37031.71    462.85 o
   6   3   7    22104.27    21276.33    317.84 o
   7   3   7      767.10      677.73     77.09 o
   8   3   7     5439.22     5222.76    270.10 o
 -12   4   7       75.37        7.64    113.07 o
 -11   4   7        1.92      -37.10     98.49 o
 -10   4   7        8.60       91.69    135.62 o
  -9   4   7       30.44       41.70     71.24 o
  -8   4   7      234.27      190.56     51.88 o
  -7   4   7      190.37      269.93     48.54 o
  -6   4   7      121.48       99.28     33.17 o
  -5   4   7     1097.88     1187.56     43.61 o
  -4   4   7     1403.29     1356.65     51.04 o
  -3   4   7     3234.76     3251.67    115.78 o
  -2   4   7       96.45       93.39     42.53 o
  -1   4   7      375.20      423.25     59.38 o
   0   4   7      399.28      351.66     55.38 o
   1   4   7     1172.72     1197.04     71.29 o
   2   4   7      107.45      100.83     40.92 o
   3   4   7      340.39      374.44     46.16 o
   4   4   7      818.17      825.59     59.15 o
   5   4   7       29.55       40.16     37.06 o
   6   4   7      111.94       54.05     46.99 o
   7   4   7       65.43      -26.69     61.32 o
   8   4   7      153.79      103.27     70.78 o
 -12   5   7    12482.05    12946.80    418.61 o
 -11   5   7    15671.01    15991.73    455.67 o
 -10   5   7     3649.06     3760.54    189.59 o
  -9   5   7      385.37      487.34     93.17 o
  -8   5   7    19904.31    20081.30    429.93 o
  -7   5   7    22559.18    22833.48    422.88 o
  -6   5   7     9962.27    10214.95    212.81 o
  -5   5   7     1261.26     1306.72     48.00 o
  -4   5   7    22317.37    22195.69    390.30 o
  -3   5   7    31389.85    32214.03    667.89 o
  -2   5   7    23929.60    24306.98    524.04 o
  -1   5   7      956.35     1080.14     91.69 o
   0   5   7    19058.56    19263.78    436.26 o
   1   5   7    48333.07    47991.84    712.10 o
   2   5   7    22500.45    22038.69    468.63 o
   3   5   7      239.98      199.51     49.20 o
   4   5   7    15682.86    15002.07    247.65 o
   5   5   7    31081.20    30492.42    446.34 o
   6   5   7    16204.05    15812.25    346.29 o
   7   5   7     1713.98     2241.23    110.13 o
   8   5   7     4901.69     5113.61    161.01 o
 -12   6   7       96.59     -166.18    241.63 o
 -11   6   7        4.10      -17.31    106.60 o
 -10   6   7       45.81       31.97     92.93 o
  -9   6   7      102.99      104.93     89.11 o
  -8   6   7        3.36      -39.83     52.05 o
  -7   6   7      282.13      272.55     53.26 o
  -6   6   7       96.50       47.54     43.93 o
  -5   6   7     2051.19     2104.99     69.33 o
  -4   6   7       37.43       19.86     38.50 o
  -3   6   7       91.55      184.51     41.56 o
  -2   6   7     1349.73     1311.74    156.63 o
  -1   6   7     2175.67     2410.92    127.03 o
   0   6   7      110.60       79.43     57.66 o
   1   6   7       24.62       16.12     48.39 o
   2   6   7       66.94       38.21     54.04 o
   3   6   7      131.43      139.80     43.91 o
   4   6   7       56.63       77.54     49.15 o
   5   6   7      138.56        7.76     52.91 o
   6   6   7      259.96      237.98     72.81 o
   7   6   7       73.55      -11.07     77.08 o
   8   6   7      141.38       64.34     82.46 o
 -11   7   7    14117.55    14671.24    443.25 o
 -10   7   7     4462.69     4887.92    220.59 o
  -9   7   7     3301.25     3561.97    175.95 o
  -8   7   7    19725.90    19548.77    382.63 o
  -7   7   7    44890.74    45576.88    781.91 o
  -6   7   7    13164.79    12981.80    338.21 o
  -5   7   7      685.29      672.77     50.93 o
  -4   7   7    25266.46    27142.74    477.12 o
  -3   7   7    44947.40    44950.75    753.58 o
  -2   7   7    25200.56    27186.26    592.73 o
  -1   7   7     2082.33     2256.13     95.42 o
   0   7   7    14317.43    14668.89    361.15 o
   1   7   7    16531.99    16806.90    533.84 o
   2   7   7    12670.73    12632.42    240.30 o
   3   7   7      856.55     1015.44     89.88 o
   4   7   7    10051.38     9887.15    213.24 o
   5   7   7    12666.54    12850.57    259.15 o
   6   7   7     6569.75     6555.84    214.11 o
   7   7   7      791.22      540.24    270.29 o
 -11   8   7      154.19        3.25    132.35 o
 -10   8   7      786.47      987.01    156.24 o
  -9   8   7       15.18       23.62     56.61 o
  -8   8   7       74.75       74.69     68.84 o
  -7   8   7        7.53       23.55     64.53 o
  -6   8   7       19.78      125.23     51.74 o
  -5   8   7       14.91       -5.94     38.70 o
  -4   8   7      764.63      568.44     47.70 o
  -3   8   7      447.07      485.55     50.14 o
  -2   8   7      298.45      286.25     57.18 o
  -1   8   7      390.87      675.24     88.46 o
   0   8   7       97.24      168.63     97.38 o
   1   8   7      352.75      532.06     98.84 o
   2   8   7      796.64      761.51     68.02 o
   3   8   7      802.12      937.69     76.59 o
   4   8   7      237.20      228.44     63.41 o
   5   8   7      102.87      -57.93     61.29 o
   6   8   7       30.07      -67.82     80.26 o
   7   8   7     1186.12     1091.71    122.54 o
 -10   9   7     4263.13     4410.54    368.66 o
  -9   9   7      918.25      856.49    113.64 o
  -8   9   7    16502.98    17147.42   1010.47 o
  -7   9   7    19356.09    18472.11    489.00 o
  -6   9   7     9901.92     9781.66    383.94 o
  -5   9   7       24.17       85.51     56.17 o
  -4   9   7    11385.93    11657.47    288.10 o
  -3   9   7    20024.50    21694.39    423.59 o
  -2   9   7    17930.98    17653.75    358.55 o
  -1   9   7       64.56       70.68     74.29 o
   0   9   7    13013.68    13134.43    296.21 o
   1   9   7    28340.71    29213.48    628.61 o
   2   9   7    15290.24    15330.76    336.63 o
   3   9   7     1205.90     1376.65     89.79 o
   4   9   7     5873.95     5421.92    159.63 o
   5   9   7    15873.81    15412.76    524.45 o
   6   9   7     7172.59     7168.14    236.92 o
 -10  10   7       17.85        3.82    175.73 o
  -9  10   7      123.89       84.53     95.74 o
  -8  10   7      119.19       71.84     97.11 o
  -7  10   7       86.22      155.49     95.36 o
  -6  10   7      158.30       31.05     90.09 o
  -5  10   7      821.18      765.27     88.53 o
  -4  10   7      278.16      289.62     68.28 o
  -3  10   7       60.42       30.16     58.35 o
  -2  10   7     1606.45     1525.17    121.54 o
  -1  10   7     1013.09     1046.74    187.20 o
   0  10   7       85.08       93.70     76.06 o
   1  10   7       66.00        3.43     76.18 o
   2  10   7      457.33      574.32     83.55 o
   3  10   7       28.47       60.48     59.80 o
   4  10   7       17.76       30.13     64.14 o
   5  10   7      223.14      195.58     90.56 o
   6  10   7       98.69      103.63    100.26 o
  -9  11   7     1137.86     1309.49    138.86 o
  -8  11   7     8234.02     8076.85    290.06 o
  -7  11   7    18525.39    17813.12    487.50 o
  -6  11   7     5086.81     4920.57    229.22 o
  -5  11   7      310.39      451.22    107.39 o
  -4  11   7    11896.81    12439.20    312.98 o
  -3  11   7    25679.66    25792.48    503.14 o
  -2  11   7     9193.79     8776.84    278.08 o
  -1  11   7       34.57       37.99     73.96 o
   0  11   7     9165.13     9436.46    285.97 o
   1  11   7    17511.22    18195.31    396.82 o
   2  11   7     8633.57     9384.31    255.76 o
   3  11   7       20.05        4.39     78.68 o
   4  11   7     6731.11     6579.15    217.90 o
   5  11   7    13638.66    13498.52    708.67 o
  -8  12   7       42.06       88.34    106.65 o
  -7  12   7      115.39       55.01    107.02 o
  -6  12   7     1172.60     1365.62    147.32 o
  -5  12   7      420.26      305.62    110.06 o
  -4  12   7      438.39      357.02     85.53 o
  -3  12   7        5.11       17.01     87.11 o
  -2  12   7      782.32      829.07    116.83 o
  -1  12   7      390.83      340.94     94.64 o
   0  12   7      215.90      181.92     78.10 o
   1  12   7       11.76       -2.63     78.72 o
   2  12   7       45.78       87.09     85.40 o
   3  12   7      689.34      685.22    106.02 o
   4  12   7       38.94      -35.66     86.00 o
  -7  13   7     8161.33     8363.78    313.85 o
  -6  13   7     3095.82     3444.44    206.03 o
  -5  13   7      631.71      651.31    133.10 o
  -4  13   7    10487.81    10401.60    323.46 o
  -3  13   7    13711.54    13271.36    383.59 o
  -2  13   7     5847.18     6079.23    346.69 o
  -1  13   7      483.36      373.03    160.45 o
   0  13   7     7857.90     7517.47    277.50 o
   1  13   7    18191.10    18481.33    431.18 o
   2  13   7     9528.70     9724.45    276.72 o
  -5  14   7     1062.10     1018.56    201.52 o
  -4  14   7      200.74      120.34    108.05 o
  -3  14   7        1.18      -96.23     96.23 o
  -2  14   7      612.96      596.19    125.61 o
  -1  14   7      990.73     1163.10    139.52 o
   0  14   7       55.64      -59.20    104.62 o
   1  14   7        6.06      -16.00    112.70 o
 -13   0   8    13193.42    12158.12    567.32 o
 -12   0   8     4127.69     4284.47    313.27 o
 -11   0   8        4.27       22.92    131.80 o
 -10   0   8    19050.09    18929.62    672.37 o
  -9   0   8    27480.64    28300.83    916.87 o
  -8   0   8    27599.35    25355.37    813.73 o
  -7   0   8      793.92     1028.04     75.72 o
  -6   0   8    25051.18    24545.09    524.27 o
  -5   0   8    54623.53    51146.82   1030.05 o
  -4   0   8    63703.69    64563.17   1787.90 o
  -3   0   8     2782.21     2481.29    143.26 o
  -2   0   8    22631.19    22925.65    693.39 o
  -1   0   8    46735.78    48464.41   1375.31 o
   0   0   8    40665.11    38778.02   1123.17 o
   1   0   8     6293.99     6763.44    203.62 o
   2   0   8     3790.33     3670.38    150.65 o
   3   0   8    35210.50    33218.72    729.82 o
   4   0   8    17153.45    17792.58    443.02 o
   5   0   8     8816.01     8665.34    272.08 o
   6   0   8     1791.81     1965.61    187.20 o
   7   0   8    20070.50    19710.19    510.49 o
   8   0   8    11474.73    12473.30    609.34 o
 -13   1   8      569.49      658.90    143.84 o
 -12   1   8        0.08      -97.58     97.58 o
 -11   1   8       49.32      -66.92     99.33 o
 -10   1   8      507.33      519.38     93.28 o
  -9   1   8       87.43      -20.02     72.79 o
  -8   1   8      616.04      656.40     86.91 o
  -7   1   8      550.78      740.72     54.66 o
  -6   1   8      228.05      233.11     34.54 o
  -5   1   8      314.90      372.79     36.27 o
  -4   1   8      776.36      830.81     63.48 o
  -3   1   8     1000.36     1296.66     76.09 o
  -2   1   8     5705.08     5421.23    161.37 o
  -1   1   8     1958.27     1743.87     88.46 o
   0   1   8      203.88      121.10     49.18 o
   1   1   8     1357.23     1403.36     74.01 o
   2   1   8       60.71        8.88     39.32 o
   3   1   8       42.62       25.53     44.08 o
   4   1   8      340.80      346.57     59.99 o
   5   1   8      220.86      241.03     57.65 o
   6   1   8      693.96      784.81     76.05 o
   7   1   8      253.92      225.03     88.38 o
   8   1   8       98.61      126.52    148.99 o
 -13   2   8    14136.59    13802.30    442.27 o
 -12   2   8    10141.83    10589.39    353.88 o
 -11   2   8      518.86      645.57    110.02 o
 -10   2   8     7160.77     7131.17    240.41 o
  -9   2   8    33191.99    33687.48    994.23 o
  -8   2   8    17992.59    17136.96    416.68 o
  -7   2   8      949.88     1081.75     65.63 o
  -6   2   8    14886.89    14332.26    234.05 o
  -5   2   8    50025.53    49032.13    701.63 o
  -4   2   8    26958.12    26698.94    862.43 o
  -3   2   8     5359.20     5261.63    154.65 o
  -2   2   8    17764.64    18059.54    402.50 o
  -1   2   8    38602.87    38786.93    626.75 o
   0   2   8    32847.13    32413.75    535.04 o
   1   2   8    11527.54    11392.67    201.28 o
   2   2   8     7011.56     7119.62    134.34 o
   3   2   8    24953.70    23937.61    339.23 o
   4   2   8    30632.79    30969.63    427.19 o
   5   2   8     7617.43     7466.35    150.67 o
   6   2   8     1272.73     1556.39     93.52 o
   7   2   8    12390.95    11690.95    299.95 o
   8   2   8    20074.76    19974.39    590.87 o
 -13   3   8       62.05        2.46    124.89 o
 -12   3   8      157.75      217.35    121.54 o
 -11   3   8      202.56      117.57    139.44 o
 -10   3   8       15.57      -47.37     91.69 o
  -9   3   8      848.94      960.16    103.27 o
  -8   3   8      758.11      949.51     68.71 o
  -7   3   8     1940.06     2131.62     86.10 o
  -6   3   8        4.97      -35.07     35.07 o
  -5   3   8        0.52       34.99     31.03 o
  -4   3   8     1314.99     1455.05    121.29 o
  -3   3   8      701.15      882.71     86.95 o
  -2   3   8      218.62      199.47     38.66 o
  -1   3   8      359.56      343.39     55.93 o
   0   3   8     1142.11     1089.82     67.25 o
   1   3   8     3099.66     3287.98     93.28 o
   2   3   8       18.99       43.33     36.82 o
   3   3   8      372.34      315.58     48.00 o
   4   3   8      127.72      127.14     52.39 o
   5   3   8      338.83      428.01     54.32 o
   6   3   8      743.23      682.91     65.80 o
   7   3   8      185.21      169.97     69.13 o
   8   3   8       74.07     -108.48    188.15 o
 -12   4   8     4612.00     4975.31    244.46 o
 -11   4   8      191.16      140.63    237.81 o
 -10   4   8    10676.38    10914.82    399.22 o
  -9   4   8    10648.25    10715.96    308.63 o
  -8   4   8    12241.83    12526.90    262.96 o
  -7   4   8      665.39      637.68     77.06 o
  -6   4   8     9883.57     9720.98    220.90 o
  -5   4   8    25585.34    25405.01    335.55 o
  -4   4   8    35393.97    34399.27    490.61 o
  -3   4   8     2093.46     2469.70     85.29 o
  -2   4   8     5443.90     5799.73    155.90 o
  -1   4   8    45662.75    44985.39    633.50 o
   0   4   8    40156.54    38980.35    806.35 o
   1   4   8     3230.11     3509.47    136.34 o
   2   4   8     2177.86     2084.59     66.83 o
   3   4   8    35338.28    34605.56    432.99 o
   4   4   8    22385.93    21983.19    299.07 o
   5   4   8     5860.88     5784.22    132.67 o
   6   4   8      700.66      767.44     86.68 o
   7   4   8    12108.31    12440.97    255.74 o
   8   4   8    12345.96    12377.00    651.36 o
 -12   5   8       53.77       76.23    119.38 o
 -11   5   8       16.94      -22.24    101.92 o
 -10   5   8       44.42       55.07     91.69 o
  -9   5   8     1932.51     2212.82    143.17 o
  -8   5   8     1968.88     1913.69     94.17 o
  -7   5   8     4625.19     4720.22    135.12 o
  -6   5   8      409.16      418.02     53.97 o
  -5   5   8      363.95      365.50     37.06 o
  -4   5   8     2612.09     2360.61     72.51 o
  -3   5   8     2533.17     2824.68    115.34 o
  -2   5   8      109.20      130.60     53.21 o
  -1   5   8     1703.65     1679.63    102.55 o
   0   5   8      699.31      682.90     75.49 o
   1   5   8       11.63      -49.71     49.99 o
   2   5   8       12.48        0.84     42.41 o
   3   5   8       92.81       65.41     43.76 o
   4   5   8      702.74      755.05     65.05 o
   5   5   8       73.04       55.91     42.14 o
   6   5   8     1915.03     1954.08    135.92 o
   7   5   8        2.18      -64.84     64.84 o
 -12   6   8     7868.57     7957.07    541.53 o
 -11   6   8      199.68      379.24    117.49 o
 -10   6   8     6486.95     6633.57    250.53 o
  -9   6   8    30431.43    32625.20    744.88 o
  -8   6   8    10918.02    11142.37    245.79 o
  -7   6   8      338.35      413.17     91.98 o
  -6   6   8     4783.81     5006.68    137.10 o
  -5   6   8    36103.79    36376.25    538.95 o
  -4   6   8    17118.05    16978.86    317.92 o
  -3   6   8     1999.09     1840.71    103.16 o
  -2   6   8    10853.13    11202.88    396.36 o
  -1   6   8    32550.44    33449.37    713.16 o
   0   6   8    26399.98    26252.38    580.09 o
   1   6   8     1853.43     1869.05    216.80 o
   2   6   8     8224.08     8428.46    298.84 o
   3   6   8    14249.52    13549.74    230.90 o
   4   6   8    28865.30    27980.52    714.27 o
   5   6   8     3255.76     3169.57    130.40 o
   6   6   8     2334.63     2521.25    142.45 o
   7   6   8    12678.24    12577.81    405.53 o
 -11   7   8       33.52     -150.90    150.90 o
 -10   7   8        5.18      -95.43     95.43 o
  -9   7   8        0.17      -47.97     83.71 o
  -8   7   8      985.87      998.91     85.14 o
  -7   7   8      617.98      549.04     67.97 o
  -6   7   8       78.70      103.86     52.32 o
  -5   7   8      847.87      828.22     56.41 o
  -4   7   8      349.86      449.51     55.12 o
  -3   7   8     1053.54     1182.75     71.28 o
  -2   7   8     3398.95     3769.69    152.63 o
  -1   7   8      290.39      469.57     74.88 o
   0   7   8       26.62        8.15     71.63 o
   1   7   8     8156.16     8658.71    253.76 o
   2   7   8     1832.15     1614.09     83.65 o
   3   7   8       17.46      -11.57     52.98 o
   4   7   8        3.49      -14.44     56.83 o
   5   7   8       27.25      -19.27     60.32 o
   6   7   8      393.81      309.23    108.00 o
   7   7   8        5.43      -48.10    120.34 o
 -11   8   8       39.93      -93.09    127.63 o
 -10   8   8     9565.05    10066.71    331.27 o
  -9   8   8    14291.22    14404.57    417.79 o
  -8   8   8    13159.13    13859.37    439.71 o
  -7   8   8       15.02      194.07     92.57 o
  -6   8   8     8095.04     7767.06    189.21 o
  -5   8   8    21711.33    23115.13    366.97 o
  -4   8   8    29626.26    29891.42    528.56 o
  -3   8   8      157.94      235.54     66.49 o
  -2   8   8     4127.97     4007.70    131.97 o
  -1   8   8    30250.89    31445.74    689.51 o
   0   8   8    26867.95    26567.52    600.98 o
   1   8   8      243.00      328.73     80.55 o
   2   8   8     5544.33     5960.68    187.98 o
   3   8   8    24447.80    24219.45    413.44 o
   4   8   8    15891.95    15701.31    301.85 o
   5   8   8     1666.89     2030.23    116.07 o
   6   8   8     3669.17     3794.46    173.89 o
 -10   9   8       88.24       45.84    187.20 o
  -9   9   8      132.52      128.58     99.33 o
  -8   9   8      272.26      217.56    100.29 o
  -7   9   8     1164.31     1191.49    125.71 o
  -6   9   8      147.51       58.71    127.03 o
  -5   9   8      545.74      547.52     74.71 o
  -4   9   8      444.21      446.54     71.04 o
  -3   9   8       63.53      -56.38     56.38 o
  -2   9   8       60.83       74.37    113.65 o
  -1   9   8      736.91      680.09     99.27 o
   0   9   8      340.44      372.15     87.30 o
   1   9   8       23.50      -17.94     56.40 o
   2   9   8      639.64      760.95    124.10 o
   3   9   8        8.73      -20.27     57.74 o
   4   9   8      411.01      384.72     76.35 o
   5   9   8       14.34      -48.22     80.92 o
   6   9   8      579.42      380.12    200.57 o
 -10  10   8     3889.25     3919.63    364.84 o
  -9  10   8    14897.89    14396.33    437.43 o
  -8  10   8     8140.68     8403.84    295.05 o
  -7  10   8      545.88      587.63    107.89 o
  -6  10   8     6271.71     6004.69    232.55 o
  -5  10   8    20083.09    20290.23    413.32 o
  -4  10   8     6340.81     6784.11    197.04 o
  -3  10   8     2352.55     2509.52    125.94 o
  -2  10   8     6783.20     6927.63    238.39 o
  -1  10   8    17702.89    17285.43    442.16 o
   0  10   8    14312.01    14757.84    565.41 o
   1  10   8     3789.81     3958.19    157.66 o
   2  10   8     5198.51     5119.09    179.53 o
   3  10   8    14915.43    15407.09    564.99 o
   4  10   8    18930.18    18658.38    649.29 o
   5  10   8     2109.46     2249.04    148.54 o
  -9  11   8       30.02       78.29     98.86 o
  -8  11   8      313.34      101.82    106.02 o
  -7  11   8       38.56       20.72    103.21 o
  -6  11   8     1459.32     1279.87    138.97 o
  -5  11   8       70.91      -29.14    121.29 o
  -4  11   8      535.51      498.36     85.93 o
  -3  11   8       87.90       62.30     83.45 o
  -2  11   8     2182.53     2205.26    232.08 o
  -1  11   8        4.68      -55.05     82.36 o
   0  11   8       49.27       49.21     90.22 o
   1  11   8      145.08      158.41     77.33 o
   2  11   8       26.11       53.16     75.89 o
   3  11   8       15.83       -0.39     81.67 o
   4  11   8      112.41       66.67     85.64 o
  -8  12   8     8625.83     8187.97    312.47 o
  -7  12   8      233.04      264.98    121.16 o
  -6  12   8     6180.67     6024.72    258.52 o
  -5  12   8    11092.70    11483.77    360.90 o
  -4  12   8    11437.90    12333.52    567.32 o
  -3  12   8      493.52      661.58    112.78 o
  -2  12   8     2769.65     2709.35    166.81 o
  -1  12   8    15026.92    16195.21    692.43 o
   0  12   8    11724.96    11971.28    360.36 o
   1  12   8     2466.70     2798.81    149.80 o
   2  12   8      750.67      886.40    114.34 o
   3  12   8    13386.83    13635.41    448.60 o
  -6  13   8       51.94      -67.79    110.93 o
  -5  13   8       17.03     -100.85    100.85 o
  -4  13   8      375.96      207.94    106.68 o
  -3  13   8      752.68      850.99    124.17 o
  -2  13   8      407.38      464.16    118.18 o
  -1  13   8      405.81      528.54    118.65 o
   0  13   8      969.26     1166.64    140.47 o
   1  13   8      574.92      394.02    104.70 o
  -3  14   8     1662.52     1532.22    255.01 o
  -2  14   8     3785.36     3830.85    209.87 o
 -13   1   9     2181.31     2181.42    302.76 o
 -12   1   9     1767.36     1966.24    169.47 o
 -11   1   9    19644.54    19432.76    596.92 o
 -10   1   9    22814.90    23313.85    565.92 o
  -9   1   9     3835.13     3742.01    159.38 o
  -8   1   9     3880.17     3917.95    158.01 o
  -7   1   9    32167.58    31480.15    471.75 o
  -6   1   9    32969.26    31527.18    470.83 o
  -5   1   9     4437.17     4304.38    141.82 o
  -4   1   9      227.39      229.19     51.99 o
  -3   1   9    20670.85    19520.16    432.88 o
  -2   1   9    39118.83    40031.04    821.21 o
  -1   1   9    15475.04    15399.92    364.01 o
   0   1   9       36.32       36.34     53.03 o
   1   1   9    20440.94    20714.10    470.01 o
   2   1   9    49269.16    47140.07    704.79 o
   3   1   9    11390.89    11290.64    225.56 o
   4   1   9      326.66      295.14     60.49 o
   5   1   9    15922.89    15307.98    291.33 o
   6   1   9    22530.13    21825.35    388.60 o
   7   1   9    10313.81    10053.18    278.50 o
 -13   2   9      752.29      596.34    204.39 o
 -12   2   9      201.29      129.11    116.55 o
 -11   2   9        0.55      -58.27    100.28 o
 -10   2   9      126.41        3.66     78.80 o
  -9   2   9       39.12       94.08     72.18 o
  -8   2   9        1.69      -21.35     71.63 o
  -7   2   9      544.19      516.93     54.09 o
  -6   2   9      104.29      109.52     36.24 o
  -5   2   9      489.82      417.19     49.45 o
  -4   2   9       90.88       91.69     69.72 o
  -3   2   9        4.03        6.92     42.65 o
  -2   2   9        0.76      -16.21     69.72 o
  -1   2   9      804.42      701.57     74.73 o
   0   2   9       56.56       81.40     46.42 o
   1   2   9        6.83      -23.24     41.35 o
   2   2   9        2.51      -15.07     39.59 o
   3   2   9       38.82      -29.21     42.15 o
   4   2   9       15.31      -32.77     53.93 o
   5   2   9        2.16      -15.14     58.09 o
   6   2   9        0.29      -87.12     87.12 o
   7   2   9      114.01      167.16     90.26 o
 -12   3   9     4275.25     4237.88    217.35 o
 -11   3   9    17198.46    17014.30   1175.70 o
 -10   3   9    17342.92    17620.50    456.53 o
  -9   3   9     3088.84     3472.62    181.46 o
  -8   3   9     5344.86     5225.71    365.79 o
  -7   3   9    17398.17    17365.85    333.11 o
  -6   3   9    21537.76    20175.08    320.66 o
  -5   3   9     8794.18     9141.50    196.18 o
  -4   3   9     1780.26     1899.30    117.47 o
  -3   3   9    25819.25    25666.89    436.68 o
  -2   3   9    33572.64    34529.04    570.44 o
  -1   3   9    18224.67    18257.48    333.12 o
   0   3   9     1019.79     1179.71     90.37 o
   1   3   9    21323.56    20826.00    378.13 o
   2   3   9    25927.07    24939.09    353.36 o
   3   3   9    12524.12    11935.28    203.71 o
   4   3   9       17.41      -26.73     47.02 o
   5   3   9     9439.18     9352.22    180.98 o
   6   3   9    15341.99    14834.54    253.88 o
   7   3   9     7945.95     7664.80    339.77 o
 -12   4   9       31.85       53.62    115.95 o
 -11   4   9        0.30      -81.27     81.27 o
 -10   4   9      150.27       68.88     87.11 o
  -9   4   9     1244.35     1437.61    124.89 o
  -8   4   9     4513.70     4379.46    134.68 o
  -7   4   9       48.76       -0.18     46.44 o
  -6   4   9       38.50       40.66     36.68 o
  -5   4   9      360.54      364.93     74.27 o
  -4   4   9       77.02      123.58     43.49 o
  -3   4   9       56.74      -38.77     38.77 o
  -2   4   9      859.40      913.87    108.70 o
  -1   4   9      300.14      276.02     52.25 o
   0   4   9       46.68       26.98     45.13 o
   1   4   9     1095.36     1153.96     74.49 o
   2   4   9      559.01      607.96     62.02 o
   3   4   9      155.37      107.98     48.07 o
   4   4   9      747.19      835.41     65.26 o
   5   4   9       21.05      -47.57     47.57 o
   6   4   9       13.55       -9.23     55.21 o
   7   4   9       75.24      108.05     75.49 o
 -12   5   9     3494.18     3495.84    218.59 o
 -11   5   9    12143.15    12460.60    377.43 o
 -10   5   9    14392.10    14912.10    409.93 o
  -9   5   9     2514.49     3017.22    183.37 o
  -8   5   9     4772.81     4816.10    143.47 o
  -7   5   9    24143.11    23355.30    780.30 o
  -6   5   9    25995.13    25797.45    399.44 o
  -5   5   9     8328.86     8121.12    153.65 o
  -4   5   9     2909.46     3077.13    101.32 o
  -3   5   9    28143.87    27846.30    477.39 o
  -2   5   9    34851.36    33841.75    771.14 o
  -1   5   9    12111.07    11851.62    252.14 o
   0   5   9      217.72      113.99     60.60 o
   1   5   9    17671.35    16938.11    407.90 o
   2   5   9    25295.12    24265.68    346.42 o
   3   5   9    11077.62    11196.43    264.66 o
   4   5   9       27.19      156.25     47.49 o
   5   5   9     9399.39     9290.60    182.67 o
   6   5   9    16828.89    17005.91    318.54 o
   7   5   9     9479.00     9182.51    221.34 o
 -12   6   9      227.13      379.65    136.40 o
 -11   6   9        0.03      -19.18    181.46 o
 -10   6   9       20.49        9.55     93.20 o
  -9   6   9      802.46      792.58    149.95 o
  -8   6   9     1219.37     1210.70     87.99 o
  -7   6   9      390.35      410.43     62.73 o
  -6   6   9      566.68      521.59     62.23 o
  -5   6   9      691.11      577.44     49.42 o
  -4   6   9      526.20      583.74     45.78 o
  -3   6   9     1128.12      970.15    102.19 o
  -2   6   9       10.61       -9.17     57.39 o
  -1   6   9       25.92       40.65     57.30 o
   0   6   9      862.70      986.14    101.24 o
   1   6   9     2156.39     2208.41    124.80 o
   2   6   9     1079.61     1189.89    108.03 o
   3   6   9      487.67      500.17     67.24 o
   4   6   9      471.84      488.07     62.18 o
   5   6   9      142.73      174.66     60.76 o
   6   6   9       85.27       76.07     73.60 o
 -11   7   9    13452.12    14404.33    429.83 o
 -10   7   9    12657.46    13762.70    400.18 o
  -9   7   9     3187.32     3287.78    161.09 o
  -8   7   9     1999.73     2074.34    110.48 o
  -7   7   9    21824.07    22426.81    425.60 o
  -6   7   9    26460.81    25954.17    476.39 o
  -5   7   9     8935.47     9299.14    180.50 o
  -4   7   9     1861.49     1755.54     86.23 o
  -3   7   9    21788.32    22408.07    513.21 o
  -2   7   9    28513.77    28821.46    634.82 o
  -1   7   9    10767.14    11047.34    303.82 o
   0   7   9      979.87     1124.82    104.10 o
   1   7   9    20360.79    20527.54    655.18 o
   2   7   9    31261.55    29965.32    667.89 o
   3   7   9    14776.34    14471.91    407.39 o
   4   7   9       73.90       75.65     61.23 o
   5   7   9    11385.17    11310.02    245.66 o
   6   7   9    23164.50    23738.08    757.92 o
 -11   8   9       45.45      -68.77    171.91 o
 -10   8   9      175.92      342.34    155.68 o
  -9   8   9       15.90      -39.42     72.24 o
  -8   8   9      270.02      275.96     70.56 o
  -7   8   9        2.33      -56.35     56.35 o
  -6   8   9      210.07      125.10     57.86 o
  -5   8   9      890.54      927.35     63.28 o
  -4   8   9     1337.18     1162.31    223.49 o
  -3   8   9      459.32      571.38     83.71 o
  -2   8   9       33.39       62.40     67.49 o
  -1   8   9      156.48      124.13     74.95 o
   0   8   9       15.24       26.76     74.73 o
   1   8   9       31.49       57.05     75.45 o
   2   8   9        7.01       -4.18     70.90 o
   3   8   9       14.32      -24.03     73.89 o
   4   8   9       14.79      100.31     63.21 o
   5   8   9      146.95      149.59     70.08 o
 -10   9   9    10485.35    10597.53    574.96 o
  -9   9   9     2572.59     2867.48    180.21 o
  -8   9   9     1025.62     1400.14    173.82 o
  -7   9   9    11140.39    11323.39    450.80 o
  -6   9   9    20417.78    20545.79    614.11 o
  -5   9   9     6081.09     6514.11    209.81 o
  -4   9   9     3096.23     3173.10    132.06 o
  -3   9   9    22442.42    22346.88    748.78 o
  -2   9   9    32911.80    33829.05    749.60 o
  -1   9   9     8546.99     8393.94    265.28 o
   0   9   9      830.96      755.17    107.37 o
   1   9   9    16286.41    16967.27    436.04 o
   2   9   9    17910.46    18585.10    442.74 o
   3   9   9    11532.25    12122.26    295.54 o
   4   9   9      187.48      274.26     76.42 o
   5   9   9     4951.98     4665.84    188.59 o
  -9  10   9      345.44      250.27    114.02 o
  -8  10   9       18.96      -31.55     97.08 o
  -7  10   9       23.42      -57.21     94.36 o
  -6  10   9       25.41      -64.10     81.27 o
  -5  10   9       58.23       25.41     68.40 o
  -4  10   9      717.31      565.83     82.93 o
  -3  10   9     1024.69     1037.19    115.48 o
  -2  10   9      365.59      338.34     93.20 o
  -1  10   9       33.46       -5.80     77.36 o
   0  10   9      373.33      363.09    150.90 o
   1  10   9       73.20        9.95    117.47 o
   2  10   9       51.04      115.86     76.07 o
   3  10   9      267.57      253.00     83.80 o
   4  10   9     1680.99     1867.73    130.95 o
  -8  11   9     1537.96     1512.80    229.22 o
  -7  11   9    12738.60    12656.54    393.24 o
  -6  11   9    12142.45    11987.92    370.96 o
  -5  11   9     3637.16     3203.80    325.68 o
  -4  11   9     1005.77      834.53    112.63 o
  -3  11   9    10284.08    10745.36    409.73 o
  -2  11   9    12868.98    13774.45    572.09 o
  -1  11   9     5672.49     6023.37    233.09 o
   0  11   9      182.74       80.37     87.67 o
   1  11   9     8517.21     8487.46    286.26 o
   2  11   9    16129.37    16247.54    479.45 o
   3  11   9     6826.33     6652.62    552.99 o
  -7  12   9      115.07      238.02    110.58 o
  -6  12   9      242.28      -48.94    105.10 o
  -5  12   9     1047.91     1059.32    141.13 o
  -4  12   9      603.61      517.10    108.42 o
  -3  12   9        8.10       39.62     86.48 o
  -2  12   9        4.24      -86.44     86.44 o
  -1  12   9      388.16      382.96    109.78 o
   0  12   9      246.51      240.91    101.17 o
   1  12   9       25.61      -58.54    144.22 o
   2  12   9       35.62      160.07     89.98 o
  -5  13   9     2465.40     2506.12    242.59 o
  -4  13   9     1051.58     1033.63    132.18 o
  -3  13   9    10236.54    10287.96    334.96 o
  -2  13   9    12807.05    13609.84    404.39 o
  -1  13   9     3280.12     3213.74    192.79 o
   0  13   9       10.64      -39.77    103.90 o
 -12   0  10    16520.02    16541.93    649.45 o
 -11   0  10     7704.84     7900.39    387.76 o
 -10   0  10      928.06     1079.24    168.09 o
  -9   0  10    10532.54    11033.04    441.25 o
  -8   0  10    37340.60    36432.34   1125.08 o
  -7   0  10     9819.52     8845.03    245.46 o
  -6   0  10      231.35      357.40     61.93 o
  -5   0  10     9627.16     8674.00    328.55 o
  -4   0  10    30973.58    30375.25    911.14 o
  -3   0  10    12536.84    12349.14    437.43 o
  -2   0  10     2491.56     2376.23    160.45 o
  -1   0  10    30883.14    30657.96    934.06 o
   0   0  10    30658.65    30999.87    949.35 o
   1   0  10    41278.28    40625.14   1211.04 o
   2   0  10      970.98     1006.40    103.90 o
   3   0  10    13450.17    12977.52    579.73 o
   4   0  10    27662.73    25943.86   1014.29 o
   5   0  10    35496.80    33136.10    769.98 o
   6   0  10     1954.74     1777.47    168.09 o
   7   0  10     1931.90     1891.05    294.16 o
 -12   1  10      261.12      189.11    108.05 o
 -11   1  10      248.37      185.23    108.88 o
 -10   1  10      559.50      463.62     96.23 o
  -9   1  10      114.52       21.67     74.25 o
  -8   1  10      100.21       78.08     65.41 o
  -7   1  10       10.33       19.80     38.68 o
  -6   1  10      326.89      325.90     45.49 o
  -5   1  10      294.53      277.91     60.09 o
  -4   1  10      583.03      580.10     73.53 o
  -3   1  10      883.42      960.89     83.61 o
  -2   1  10      178.80      398.78    164.27 o
  -1   1  10       20.93       21.21     63.31 o
   0   1  10      925.78      913.07     94.55 o
   1   1  10      802.58      885.27    131.80 o
   2   1  10      344.71      302.15     66.04 o
   3   1  10      329.01      331.41     70.86 o
   4   1  10       15.71      -36.63     57.39 o
   5   1  10      159.19        1.42     65.80 o
   6   1  10       69.97      -69.06     69.06 o
 -12   2  10    12662.19    12742.20    392.33 o
 -11   2  10     5806.26     5305.62    220.05 o
 -10   2  10      300.46      286.82     96.57 o
  -9   2  10    13416.51    12836.73    345.74 o
  -8   2  10    17132.19    16138.78    399.11 o
  -7   2  10    19384.20    19781.32    372.19 o
  -6   2  10     1279.62     1528.59     68.27 o
  -5   2  10    14702.25    14553.70    346.43 o
  -4   2  10    36533.10    36434.25    759.08 o
  -3   2  10    34768.00    34212.22    721.25 o
  -2   2  10       92.48       90.02     59.38 o
  -1   2  10     5949.16     6428.61    205.29 o
   0   2  10    46275.20    46787.44    970.46 o
   1   2  10    25079.59    24539.17    557.13 o
   2   2  10     2572.68     2397.51    110.84 o
   3   2  10     4842.52     4666.50    209.54 o
   4   2  10    26098.72    26157.80    468.43 o
   5   2  10    12092.96    11715.20    249.81 o
   6   2  10     3481.18     3211.44    157.70 o
 -12   3  10       26.48       41.37    100.56 o
 -11   3  10       38.68       38.20     97.25 o
 -10   3  10      513.49      497.17    224.44 o
  -9   3  10       29.60        1.51     85.96 o
  -8   3  10      111.63      100.41     51.54 o
  -7   3  10      350.07      339.20     56.52 o
  -6   3  10       37.94       82.70     39.11 o
  -5   3  10      989.84     1194.98     74.15 o
  -4   3  10      390.53      332.96     68.20 o
  -3   3  10       96.16      108.46     55.75 o
  -2   3  10       52.72       28.67     45.25 o
  -1   3  10       55.29      -15.09     43.31 o
   0   3  10       11.09      -23.58     49.45 o
   1   3  10      339.90      222.97     61.28 o
   2   3  10     1815.76     1891.57     86.03 o
   3   3  10      591.58      654.86     63.19 o
   4   3  10      493.79      374.50     59.77 o
   5   3  10       10.39      -29.04     65.70 o
   6   3  10      271.65      177.12     77.53 o
 -12   4  10    15342.75    15750.23    457.83 o
 -11   4  10     7279.70     7138.37    268.11 o
 -10   4  10      465.43      424.58    138.49 o
  -9   4  10    10440.68     9616.97    289.66 o
  -8   4  10    46321.88    46106.60    988.67 o
  -7   4  10    15237.64    13942.81    285.16 o
  -6   4  10      383.58      516.70     51.10 o
  -5   4  10    17036.52    17009.91    327.05 o
  -4   4  10    32806.01    33868.54    564.91 o
  -3   4  10    13939.89    13939.09    273.82 o
  -2   4  10     4192.82     4311.82    128.05 o
  -1   4  10     8262.12     8089.89    190.74 o
   0   4  10     8291.17     8278.08    195.22 o
   1   4  10    16853.58    15924.21    313.83 o
   2   4  10     2104.97     2104.42    105.34 o
   3   4  10     5174.67     4973.23    122.66 o
   4   4  10    14067.57    13834.80    236.72 o
   5   4  10    18424.46    17993.66    292.04 o
   6   4  10     1526.08     1535.62    106.72 o
 -12   5  10       77.64       47.64    115.19 o
 -11   5  10      532.09      563.10    123.45 o
 -10   5  10      247.32      263.44     94.09 o
  -9   5  10        6.46       50.61     82.86 o
  -8   5  10        2.43      -10.41     54.72 o
  -7   5  10      120.21       46.37     50.99 o
  -6   5  10      469.07      531.31     61.21 o
  -5   5  10     1270.84     1379.76     68.09 o
  -4   5  10       11.19      -15.35     46.95 o
  -3   5  10      610.32      531.04    111.21 o
  -2   5  10      752.01      616.30     70.19 o
  -1   5  10      480.81      421.48     65.26 o
   0   5  10     1636.97     1631.72     99.61 o
   1   5  10      158.29      101.53     61.23 o
   2   5  10      772.82      788.22     80.61 o
   3   5  10       21.65      -54.04     54.04 o
   4   5  10       97.91       58.09     54.69 o
   5   5  10      387.89      263.92     63.83 o
   6   5  10      350.95      369.36     77.22 o
 -11   6  10     6668.11     7416.33    284.30 o
 -10   6  10       26.40      227.45     97.58 o
  -9   6  10    13088.46    13658.01    377.93 o
  -8   6  10    11978.72    11871.97    263.77 o
  -7   6  10    15758.83    15829.15    396.42 o
  -6   6  10        4.77       18.60     48.58 o
  -5   6  10    11736.81    12018.30    214.52 o
  -4   6  10    25718.73    25209.96    703.20 o
  -3   6  10    17980.33    18019.40    471.61 o
  -2   6  10       22.35      184.12     58.81 o
  -1   6  10     8367.10     8162.72    176.17 o
   0   6  10    39796.18    39102.88    687.74 o
   1   6  10    18592.83    17888.63    330.85 o
   2   6  10     4054.07     4370.26    230.03 o
   3   6  10     2530.26     2782.03    152.99 o
   4   6  10    20792.75    20485.77    601.95 o
   5   6  10    11062.33    11133.96    260.27 o
 -11   7  10       57.55       68.90    114.59 o
 -10   7  10      520.46      428.33    115.43 o
  -9   7  10       34.41      -30.43     86.92 o
  -8   7  10      146.63      144.32     67.35 o
  -7   7  10       55.74      -27.54     53.07 o
  -6   7  10     1534.52     1569.09     92.78 o
  -5   7  10       93.92        0.08     48.80 o
  -4   7  10       93.47       99.83     63.69 o
  -3   7  10     1126.29     1335.60    107.83 o
  -2   7  10      201.01      178.96    172.87 o
  -1   7  10       92.11       13.18     66.36 o
   0   7  10       66.00      110.34     69.47 o
   1   7  10      353.18      284.40     79.55 o
   2   7  10      160.22      156.73     81.71 o
   3   7  10      356.79      222.83     88.09 o
   4   7  10        2.53      -53.36     53.36 o
   5   7  10        7.55      -20.23     68.82 o
 -10   8  10       82.79       71.30    105.33 o
  -9   8  10     6880.98     7036.47    202.76 o
  -8   8  10    20977.85    21272.61    423.34 o
  -7   8  10     5108.62     5098.23    156.87 o
  -6   8  10      742.20      741.60     78.82 o
  -5   8  10    15421.95    15296.51    534.84 o
  -4   8  10    26498.24    26550.08    600.98 o
  -3   8  10     9020.88     9241.77    273.49 o
  -2   8  10     1098.57     1100.73    108.67 o
  -1   8  10    10226.38    10445.48    302.41 o
   0   8  10    22281.35    21979.96    525.93 o
   1   8  10    14688.16    14668.23    390.28 o
   2   8  10     1182.59     1242.26    117.39 o
   3   8  10     4963.36     4821.05    198.43 o
   4   8  10    17789.23    16705.50    364.15 o
  -9   9  10      290.85      105.06    131.80 o
  -8   9  10        7.80        5.73    116.52 o
  -7   9  10      701.27      546.30    145.17 o
  -6   9  10      214.76      226.06     87.11 o
  -5   9  10     1025.94     1011.41     84.18 o
  -4   9  10      242.24      244.41     97.42 o
  -3   9  10      384.62      269.60     90.01 o
  -2   9  10      504.89      582.18     98.35 o
  -1   9  10       18.59       57.21     82.99 o
   0   9  10        4.69      -74.25     74.25 o
   1   9  10      147.85      129.56     87.11 o
   2   9  10      403.47      242.75     93.28 o
   3   9  10       24.26      122.71     90.22 o
   4   9  10      578.10      546.55    101.69 o
  -9  10  10     6763.68     6822.57    279.78 o
  -8  10  10     9516.93     9968.99    336.26 o
  -7  10  10     8739.09     8882.66    319.95 o
  -6  10  10      129.14      198.14    103.70 o
  -5  10  10     8058.57     8610.94    232.63 o
  -4  10  10    20426.14    21262.01    521.32 o
  -3  10  10    16161.66    16213.38    605.52 o
  -2  10  10      160.48       27.06     89.63 o
  -1  10  10     3556.97     3389.60    178.78 o
   0  10  10    19160.31    18982.62    486.85 o
   1  10  10    11596.89    11526.41    428.83 o
   2  10  10      954.53      985.91    295.12 o
   3  10  10     2624.44     2721.68    176.69 o
  -8  11  10       59.88       17.84    140.40 o
  -7  11  10      304.89      234.79    119.62 o
  -6  11  10      959.78      873.99    221.58 o
  -5  11  10       60.24      -38.20    129.89 o
  -4  11  10      203.96       80.81     89.02 o
  -3  11  10     1299.81     1343.55    200.57 o
  -2  11  10      418.37      467.04    167.14 o
  -1  11  10      157.05      221.14     94.01 o
   0  11  10      249.21      307.05    162.36 o
   1  11  10      253.66      105.08    103.16 o
   2  11  10      211.84      236.99    110.69 o
  -6  12  10      630.28      380.24    159.50 o
  -5  12  10     3146.13     3128.83    248.32 o
  -4  12  10    11124.03    12189.91    366.00 o
  -3  12  10    10230.78    10072.77    326.79 o
  -2  12  10      800.30      913.96    127.51 o
  -1  12  10     5447.40     5316.15    233.62 o
   0  12  10    11317.92    11367.72    359.80 o
 -12   1  11      660.20      815.70    174.78 o
 -11   1  11     3819.22     3778.30    203.43 o
 -10   1  11     9561.38     8990.79    284.84 o
  -9   1  11     8796.68     8161.22    547.26 o
  -8   1  11     5327.04     5145.82    187.07 o
  -7   1  11     2873.61     2916.45    143.27 o
  -6   1  11    23854.94    23434.39    373.67 o
  -5   1  11    25786.68    25168.32    552.42 o
  -4   1  11     8851.40     8614.63    243.11 o
  -3   1  11     4882.51     5023.59    176.94 o
  -2   1  11    38645.34    39322.46   1123.17 o
  -1   1  11    31342.72    31346.67    686.15 o
   0   1  11     7390.54     7456.29    236.32 o
   1   1  11     1303.34     1512.95    121.29 o
   2   1  11    19109.69    18805.40    461.26 o
   3   1  11    21223.29    20533.14    363.09 o
   4   1  11    11001.92    10906.59    238.63 o
   5   1  11        9.05       37.53     70.82 o
   6   1  11     7870.54     7742.48    206.26 o
 -12   2  11       88.28      206.10    107.37 o
 -11   2  11       96.85      -52.08     91.16 o
 -10   2  11      389.55      330.93     97.22 o
  -9   2  11     1017.63     1039.68    206.30 o
  -8   2  11      133.15      171.03     72.90 o
  -7   2  11       76.94       24.10     51.81 o
  -6   2  11        4.50      -32.10     40.50 o
  -5   2  11     1627.13     1499.49    103.32 o
  -4   2  11     1817.41     1988.35    109.18 o
  -3   2  11      550.10      544.25     73.60 o
  -2   2  11        0.37      -22.04     62.88 o
  -1   2  11      132.32      221.40     80.29 o
   0   2  11      336.39      284.13     78.84 o
   1   2  11      495.24      411.64     83.06 o
   2   2  11      347.45      267.65     91.82 o
   3   2  11       31.64      -57.07     60.00 o
   4   2  11        2.44      -28.26     64.61 o
   5   2  11        3.77      -64.26     64.26 o
 -12   3  11      239.87      143.75    108.72 o
 -11   3  11     5999.25     5710.46    234.27 o
 -10   3  11    18936.87    19479.60    495.68 o
  -9   3  11    16070.39    15681.41    408.54 o
  -8   3  11     2812.92     2869.86    128.57 o
  -7   3  11     2943.76     2916.84    110.60 o
  -6   3  11    27453.11    26628.46    418.62 o
  -5   3  11    29813.58    31255.70    672.60 o
  -4   3  11     4625.69     4764.64    475.63 o
  -3   3  11     4071.60     4307.46    358.15 o
  -2   3  11    23692.66    24478.52    557.10 o
  -1   3  11    23604.48    23706.65    544.97 o
   0   3  11     2419.20     2308.65    136.24 o
   1   3  11     1982.92     2233.72    143.80 o
   2   3  11    10686.70    10825.19    313.35 o
   3   3  11    19056.29    18118.52    380.00 o
   4   3  11     6772.88     6955.14    183.94 o
   5   3  11      155.23        1.76     90.16 o
 -12   4  11       23.75       27.43    110.53 o
 -11   4  11        1.39       -2.00     94.04 o
 -10   4  11       18.31      -74.52     74.52 o
  -9   4  11       20.37      -53.89     71.12 o
  -8   4  11       39.37      -28.75     67.06 o
  -7   4  11       86.08      131.35     53.16 o
  -6   4  11      107.13       85.59     43.31 o
  -5   4  11      110.93       81.54     64.45 o
  -4   4  11      244.98      285.67     82.14 o
  -3   4  11       16.35       34.64     51.31 o
  -2   4  11       61.91       49.22     52.28 o
  -1   4  11      893.88      845.21     80.04 o
   0   4  11     3797.93     3632.26    194.30 o
   1   4  11      260.31      309.80     67.45 o
   2   4  11      279.84      249.55     65.76 o
   3   4  11       11.66      -56.48     56.48 o
   4   4  11      174.53      217.33     81.71 o
   5   4  11      129.81      184.63     73.49 o
 -11   5  11     3125.91     3394.43    191.78 o
 -10   5  11    17385.20    16602.05    447.02 o
  -9   5  11    14625.08    14759.63    397.73 o
  -8   5  11     1261.75     1272.91    129.39 o
  -7   5  11     4162.54     3843.96    131.60 o
  -6   5  11    20333.25    21061.90    347.08 o
  -5   5  11    23188.19    23079.88    431.20 o
  -4   5  11     3055.71     3043.17    114.23 o
  -3   5  11     2806.03     2560.86    107.75 o
  -2   5  11    19347.10    19068.57    672.52 o
  -1   5  11    23857.25    22816.04    489.57 o
   0   5  11     6486.91     6393.12    176.57 o
   1   5  11     1173.68     1195.70    102.64 o
   2   5  11    15967.00    15565.82    322.97 o
   3   5  11    18729.90    18611.20    372.33 o
   4   5  11     6111.97     6092.09    162.87 o
   5   5  11      456.78      594.44     74.96 o
 -11   6  11        9.18     -105.33    105.33 o
 -10   6  11       28.57      -56.76    124.16 o
  -9   6  11       29.76       -7.79     87.02 o
  -8   6  11        7.29      -56.11     58.62 o
  -7   6  11       50.98       47.74     58.08 o
  -6   6  11       67.70       28.20     56.22 o
  -5   6  11      225.08      315.71     55.42 o
  -4   6  11       38.18      -23.81     55.46 o
  -3   6  11      895.04      852.73     96.54 o
  -2   6  11       19.23      -54.37     59.72 o
  -1   6  11       85.11      103.92     60.04 o
   0   6  11      699.14      706.21     78.29 o
   1   6  11      484.93      414.00     76.36 o
   2   6  11      165.83      116.61     71.01 o
   3   6  11       13.74      -67.47     67.47 o
   4   6  11      102.26      147.18     67.19 o
 -10   7  11    10321.23    10945.50    343.07 o
  -9   7  11    15264.94    15838.96    614.11 o
  -8   7  11     1112.17     1321.04     96.88 o
  -7   7  11     4503.73     4285.01    144.03 o
  -6   7  11    17886.56    17589.75    354.32 o
  -5   7  11    22344.15    21843.44    428.41 o
  -4   7  11     4558.32     4889.68    137.49 o
  -3   7  11     2808.75     3005.52    123.59 o
  -2   7  11    16752.38    15678.72    322.78 o
  -1   7  11    24341.64    24755.22    591.51 o
   0   7  11     9797.73     9113.00    231.02 o
   1   7  11      650.39      617.33     87.49 o
   2   7  11    14970.15    16028.16    338.44 o
   3   7  11    20448.40    20500.59    407.81 o
   4   7  11     6504.25     6253.46    177.44 o
 -10   8  11      123.24      332.24    121.47 o
  -9   8  11      195.96       47.22     79.91 o
  -8   8  11      844.92      928.75     95.01 o
  -7   8  11      156.54      141.77     79.55 o
  -6   8  11        5.89      -70.67     70.67 o
  -5   8  11        8.72      -57.02     60.18 o
  -4   8  11      121.90      245.06     71.57 o
  -3   8  11      152.60       92.62     70.64 o
  -2   8  11       67.48        9.37     91.69 o
  -1   8  11        1.90      -69.08     69.08 o
   0   8  11       10.69      -50.00     76.95 o
   1   8  11       98.81       58.61     85.76 o
   2   8  11       11.79      -39.35     84.41 o
   3   8  11      189.35       84.84     69.22 o
  -9   9  11    10843.39    10305.28    446.98 o
  -8   9  11      917.53     1178.56    179.55 o
  -7   9  11     3010.52     3125.01    238.77 o
  -6   9  11    13584.50    14371.48    386.23 o
  -5   9  11    13813.56    13749.26    357.79 o
  -4   9  11     3493.82     3212.14    166.61 o
  -3   9  11     1896.83     1908.29    326.64 o
  -2   9  11    14208.37    14267.08    671.42 o
  -1   9  11    18493.49    17892.03    459.18 o
   0   9  11     7203.35     7041.57    249.18 o
   1   9  11      378.91      510.55    168.09 o
   2   9  11    11487.47    11162.05    336.25 o
   3   9  11    17763.91    17420.65    461.14 o
  -8  10  11      369.75      401.85    172.87 o
  -7  10  11      452.61      527.87    236.86 o
  -6  10  11       88.45       -8.49    193.88 o
  -5  10  11      303.77      224.23     95.04 o
  -4  10  11      476.75      500.59    104.15 o
  -3  10  11      935.94      882.21    148.99 o
  -2  10  11       39.72     -129.89    129.89 o
  -1  10  11        1.95      -46.13     90.98 o
   0  10  11      330.87      273.57    104.36 o
   1  10  11      325.55      436.52    110.02 o
   2  10  11       87.23        4.78    101.97 o
  -7  11  11     3360.22     3374.86    208.36 o
  -6  11  11    12822.18    13241.18    546.30 o
  -5  11  11    14108.33    14112.21    567.32 o
  -4  11  11     3121.83     2954.42    170.83 o
  -3  11  11      881.96     1327.23    198.66 o
  -2  11  11    10105.83     9915.60    462.26 o
  -1  11  11    11738.38    11078.89    500.46 o
   0  11  11     3396.43     3369.22    195.17 o
  -4  12  11       32.55       37.10    105.87 o
  -3  12  11      102.78       68.86    188.15 o
  -2  12  11       67.83      -88.30    114.61 o
 -12   0  12    10370.37     9839.20    475.63 o
 -11   0  12     9615.62     9524.02    435.51 o
 -10   0  12     3046.21     2748.71    225.40 o
  -9   0  12     2042.63     2219.60    200.57 o
  -8   0  12     8552.32     8186.92    353.38 o
  -7   0  12    14989.42    14018.06    355.58 o
  -6   0  12    14639.39    15067.29    519.56 o
  -5   0  12      880.26     1149.91    147.08 o
  -4   0  12    12806.32    12649.03    467.99 o
  -3   0  12    36665.28    37868.79   1148.00 o
  -2   0  12    18741.94    19017.48    651.36 o
  -1   0  12      201.96      267.42    120.34 o
   0   0  12    10776.22    11564.07    458.44 o
   1   0  12    38264.66    38661.50   1193.85 o
   2   0  12     9406.02     9128.62    401.13 o
   3   0  12     2713.03     2536.68    210.12 o
   4   0  12     3730.36     3548.40    188.97 o
   5   0  12    16119.70    15651.85    448.71 o
 -12   1  12       23.52       -6.37     96.80 o
 -11   1  12      728.78      608.17    118.49 o
 -10   1  12      282.00      315.98     92.47 o
  -9   1  12     4274.90     3722.66    255.01 o
  -8   1  12       57.08      -17.92     64.95 o
  -7   1  12      480.12      602.29     60.76 o
  -6   1  12      813.88      910.52     75.58 o
  -5   1  12       87.90      101.85     67.37 o
  -4   1  12      120.92        1.12     66.60 o
  -3   1  12      797.21      884.29    107.92 o
  -2   1  12      265.96      223.66     92.64 o
  -1   1  12     1969.98     2196.98    182.42 o
   0   1  12      220.35      141.63     82.09 o
   1   1  12       26.55       14.31     78.03 o
   2   1  12       12.86      -14.76     80.71 o
   3   1  12       39.50       -0.36     88.46 o
   4   1  12      480.64      577.90     82.05 o
   5   1  12        0.06      -73.70     73.70 o
 -12   2  12     7350.23     7470.84    286.34 o
 -11   2  12    18986.32    18176.79    488.24 o
 -10   2  12     3005.48     3029.66    407.82 o
  -9   2  12     1732.44     1765.76    191.02 o
  -8   2  12    15727.98    15318.49    394.34 o
  -7   2  12    27539.83    27244.07    503.81 o
  -6   2  12     6368.64     5990.46    164.57 o
  -5   2  12       29.33      -59.25     59.25 o
  -4   2  12    21257.53    21473.21    499.04 o
  -3   2  12    23260.75    23442.03    538.90 o
  -2   2  12    16206.30    15658.59    397.77 o
  -1   2  12     1342.37     1519.21    129.89 o
   0   2  12    14017.05    14288.28    382.83 o
   1   2  12    18527.03    18597.12    829.96 o
   2   2  12    15688.43    15691.15    413.97 o
   3   2  12      493.37      471.47    106.02 o
   4   2  12     6054.43     5743.02    221.16 o
 -11   3  12       17.84      -93.20     93.20 o
 -10   3  12      274.34      104.10    117.47 o
  -9   3  12       61.11      139.29     86.32 o
  -8   3  12      724.14      805.02     78.79 o
  -7   3  12      288.66      318.59     62.49 o
  -6   3  12      340.15      403.42     76.45 o
  -5   3  12     1792.86     1884.21    184.33 o
  -4   3  12     1183.77     1230.90    106.68 o
  -3   3  12      431.46      349.68     79.85 o
  -2   3  12      231.62      115.44     71.55 o
  -1   3  12     1973.75     2023.48    136.34 o
   0   3  12       38.96      105.30     74.25 o
   1   3  12      966.71      825.51    117.42 o
   2   3  12      572.42      376.32    104.67 o
   3   3  12       19.16      -80.53     87.67 o
   4   3  12      232.61      147.44     82.70 o
 -11   4  12    11759.26    11445.65    358.56 o
 -10   4  12     6487.62     6653.74    248.43 o
  -9   4  12      757.90      702.74    100.87 o
  -8   4  12    15539.44    14960.59    314.96 o
  -7   4  12    18112.73    16919.77    342.91 o
  -6   4  12    13036.51    13338.02    373.10 o
  -5   4  12      340.56      382.15     82.99 o
  -4   4  12     9114.10     9466.84    274.86 o
  -3   4  12    29421.62    28923.56    652.31 o
  -2   4  12    16660.85    16539.98    547.26 o
  -1   4  12        4.37      -31.18     71.54 o
   0   4  12     8994.63     9246.41    226.84 o
   1   4  12    35246.58    34021.83    601.17 o
   2   4  12    11392.45    11175.04    354.48 o
   3   4  12      399.56      312.83    119.38 o
   4   4  12     6518.36     6491.21    272.51 o
 -11   5  12       14.01      -99.70     99.70 o
 -10   5  12      138.55      135.83    101.99 o
  -9   5  12      318.10      451.29    100.46 o
  -8   5  12      439.37      549.84     77.47 o
  -7   5  12      671.19      737.54     77.18 o
  -6   5  12      238.20      193.84     60.98 o
  -5   5  12      283.28      465.08     82.26 o
  -4   5  12       65.92       22.38    106.97 o
  -3   5  12      195.10      135.86     59.11 o
  -2   5  12      189.09      159.69     67.91 o
  -1   5  12      140.51      103.41     65.63 o
   0   5  12        4.59      -49.57     62.25 o
   1   5  12        3.35      -57.77     57.77 o
   2   5  12       23.51      -52.36     69.35 o
   3   5  12        4.23      -22.76     70.53 o
   4   5  12      627.82      635.05     93.23 o
 -10   6  12     3627.35     3252.12    184.51 o
  -9   6  12      163.12      191.39     95.78 o
  -8   6  12     8194.53     8133.23    264.06 o
  -7   6  12    18376.28    18257.31    370.87 o
  -6   6  12     5514.84     5202.92    192.44 o
  -5   6  12      340.62      358.97     66.96 o
  -4   6  12    10323.62    10043.19    247.08 o
  -3   6  12    22858.77    22973.45    432.67 o
  -2   6  12    13421.92    12805.88    284.18 o
  -1   6  12      163.80      214.53     81.80 o
   0   6  12    11088.60    11072.93    262.23 o
   1   6  12    13971.76    13960.47    309.66 o
   2   6  12    15545.78    15417.03    333.91 o
   3   6  12      115.82       -2.98     73.98 o
 -10   7  12      226.77      197.29    115.48 o
  -9   7  12       87.92       97.81     95.22 o
  -8   7  12      229.61      256.27     78.10 o
  -7   7  12      190.61      116.98     70.75 o
  -6   7  12        9.11      -59.83     59.83 o
  -5   7  12       36.39      -11.47     53.93 o
  -4   7  12        7.60      -62.10     62.10 o
  -3   7  12      290.46      348.57     73.07 o
  -2   7  12       52.54       36.20     65.29 o
  -1   7  12      828.30      798.13     89.91 o
   0   7  12      273.74      186.84    108.59 o
   1   7  12       51.95       83.93     75.93 o
   2   7  12      144.71      140.52     84.46 o
   3   7  12      878.66      883.88    102.44 o
  -9   8  12      194.20      288.43    101.30 o
  -8   8  12     8443.41     8576.55    278.91 o
  -7   8  12    10209.78    10432.26    312.66 o
  -6   8  12     8679.76     8643.17    336.19 o
  -5   8  12      148.40      222.10     96.92 o
  -4   8  12     4773.06     4954.52    164.79 o
  -3   8  12    16902.19    16287.48    370.44 o
  -2   8  12    11010.15    10952.37    261.68 o
  -1   8  12       16.47      -29.40     71.95 o
   0   8  12     5138.29     5119.78    176.56 o
   1   8  12    17051.45    17071.90    364.28 o
   2   8  12     9261.28     9395.06    247.77 o
  -8   9  12       52.64      110.79    135.62 o
  -7   9  12        3.60      -73.52     87.05 o
  -6   9  12      651.34      672.61    116.52 o
  -5   9  12      421.66      445.05     82.63 o
  -4   9  12      142.58       76.42     73.77 o
  -3   9  12       94.81      134.13     79.63 o
  -2   9  12      244.74      305.96     74.24 o
  -1   9  12       28.41       15.31     83.22 o
   0   9  12      393.50      365.82    101.17 o
   1   9  12        0.39       56.86     69.76 o
  -7  10  12    17379.32    17560.70    733.50 o
  -6  10  12     4419.84     4779.20    303.71 o
  -5  10  12       25.95       19.10    129.89 o
  -4  10  12     8494.20     9128.17    304.40 o
  -3  10  12    13268.61    13083.58    467.03 o
  -2  10  12     5464.24     5238.45    218.11 o
  -1  10  12      204.87      237.24     94.43 o
   0  10  12     4843.08     4664.38    216.71 o
  -5  11  12      544.44      544.39    152.81 o
  -4  11  12      902.16     1037.13    128.29 o
  -3  11  12       27.27       -7.01    193.88 o
  -2  11  12      404.24      225.30    158.54 o
 -11   1  13      828.70      845.01    129.89 o
 -10   1  13     4967.36     4746.46    207.33 o
  -9   1  13    23371.40    21409.90    528.11 o
  -8   1  13    18857.21    18080.21    455.85 o
  -7   1  13      548.24      555.71     94.29 o
  -6   1  13     5461.06     5280.93    191.74 o
  -5   1  13    20996.02    21624.92    507.85 o
  -4   1  13    20927.22    21783.85    896.82 o
  -3   1  13     3081.18     3185.17    159.23 o
  -2   1  13      706.33      640.20    105.97 o
  -1   1  13     8315.72     8707.97    281.61 o
   0   1  13    22553.17    23335.25    565.93 o
   1   1  13     6424.25     6541.51    241.76 o
   2   1  13     1147.43     1135.15    132.35 o
   3   1  13    10869.87    11660.92    353.88 o
 -11   2  13      334.66      296.97    125.12 o
 -10   2  13       55.38      -33.62     82.08 o
  -9   2  13      234.36      339.79    140.40 o
  -8   2  13       12.26       72.14     73.86 o
  -7   2  13        8.09      -19.77     59.53 o
  -6   2  13      145.03       99.02     82.14 o
  -5   2  13       13.57       46.66     71.80 o
  -4   2  13        2.64      -44.76     67.90 o
  -3   2  13        0.89      105.45     78.20 o
  -2   2  13       47.45      -43.81    100.28 o
  -1   2  13        8.92     -131.92    134.67 o
   0   2  13      130.24       93.36     86.41 o
   1   2  13        3.81       -0.42     83.53 o
   2   2  13       25.93      -55.19     88.38 o
   3   2  13       70.73      -16.03     92.93 o
 -11   3  13      122.61      172.62     99.21 o
 -10   3  13     7172.68     6844.95    279.84 o
  -9   3  13    19218.63    18210.66    743.05 o
  -8   3  13    13363.30    13291.51    352.23 o
  -7   3  13      978.53     1125.86    115.89 o
  -6   3  13     4193.33     4187.96    141.86 o
  -5   3  13    19289.43    19252.26    469.36 o
  -4   3  13    12899.56    13296.50    502.37 o
  -3   3  13     2484.72     2311.40    141.10 o
  -2   3  13     5188.92     5155.75    200.76 o
  -1   3  13    22791.32    23324.30    561.65 o
   0   3  13    23849.26    23378.63    566.58 o
   1   3  13     5528.52     5250.64    218.96 o
   2   3  13     2054.63     2176.03    164.72 o
   3   3  13    17145.12    15200.73    620.80 o
 -11   4  13       16.59       -3.69    107.97 o
 -10   4  13      279.05      354.33    105.35 o
  -9   4  13       23.93       49.66     85.09 o
  -8   4  13       95.66       53.26     73.44 o
  -7   4  13       69.29       27.00     80.53 o
  -6   4  13      296.89      196.04     68.57 o
  -5   4  13       52.64        6.00     76.95 o
  -4   4  13       79.79       59.09     83.45 o
  -3   4  13      132.58       71.03     83.45 o
  -2   4  13       10.40      129.01    254.05 o
  -1   4  13        0.83      -39.94     82.86 o
   0   4  13        3.87       71.68     89.45 o
   1   4  13       21.59      -47.53     90.47 o
   2   4  13       89.61      109.61    137.53 o
   3   4  13        2.63       56.75    179.55 o
 -10   5  13     5291.18     5427.47    226.48 o
  -9   5  13    12084.56    11410.63    429.78 o
  -8   5  13     9535.95     9372.87    277.40 o
  -7   5  13      478.30      521.13     77.13 o
  -6   5  13     9826.63     9609.32    270.43 o
  -5   5  13    21878.56    21548.19    519.33 o
  -4   5  13    17682.71    18020.42    454.43 o
  -3   5  13     2109.81     2258.57    153.08 o
  -2   5  13     3836.37     3964.17    186.63 o
  -1   5  13    22621.05    21657.73    424.39 o
   0   5  13    16422.14    15743.59    456.56 o
   1   5  13     3322.54     3372.06    144.76 o
   2   5  13     1343.50     1496.38    117.79 o
   3   5  13    13517.49    13162.87    557.76 o
 -10   6  13        8.02     -100.28    100.28 o
  -9   6  13       37.18       11.35     89.02 o
  -8   6  13       11.42      -64.33     64.33 o
  -7   6  13       10.09       18.53     66.12 o
  -6   6  13       43.41       48.71     78.34 o
  -5   6  13        1.13       42.27     66.86 o
  -4   6  13        3.49       39.99     81.31 o
  -3   6  13       19.80        7.73     65.95 o
  -2   6  13        5.77       68.76     68.48 o
  -1   6  13      279.49      269.16     76.55 o
   0   6  13       10.91      -67.06     67.06 o
   1   6  13       78.45       42.96     73.05 o
   2   6  13      226.68      131.31     87.57 o
  -9   7  13    11857.47    11684.26    513.83 o
  -8   7  13     7621.80     7468.14    212.08 o
  -7   7  13      911.96      982.29    123.92 o
  -6   7  13     3864.27     3967.44    177.91 o
  -5   7  13    14682.26    14582.10    269.85 o
  -4   7  13     9862.19    10005.03    244.44 o
  -3   7  13     2597.09     2958.10    135.80 o
  -2   7  13     2661.48     2902.19    137.84 o
  -1   7  13    14146.45    14072.66    316.50 o
   0   7  13    11934.10    12063.46    290.26 o
   1   7  13     2441.20     2854.66    160.49 o
  -8   8  13      147.97      139.44     98.60 o
  -7   8  13       64.04       54.27     85.76 o
  -6   8  13      201.11      157.18     94.43 o
  -5   8  13      170.38      250.50     78.97 o
  -4   8  13       29.75       90.45     71.38 o
  -3   8  13      511.92      456.42    130.09 o
  -2   8  13      375.74      367.77     87.48 o
  -1   8  13       10.85        2.93     78.16 o
   0   8  13      132.58      189.45     81.07 o
   1   8  13      439.70      500.58    115.19 o
  -7   9  13      791.44      869.28    129.64 o
  -6   9  13     3230.92     3337.04    250.23 o
  -5   9  13    11237.76    11269.09    270.27 o
  -4   9  13    13015.81    12854.99    298.67 o
  -3   9  13     1468.01     1524.81    150.95 o
  -2   9  13     2963.35     3092.91    154.26 o
  -1   9  13    16446.07    16145.11    356.49 o
  -5  10  13       23.38       53.48    143.26 o
  -4  10  13      192.19       99.21     85.46 o
  -3  10  13      501.51      485.26    145.41 o
 -11   0  14     9985.55     9663.46    456.53 o
 -10   0  14    16755.05    15495.16    605.52 o
  -9   0  14     4107.36     4099.19    269.33 o
  -8   0  14       56.40      116.52    129.89 o
  -7   0  14    13655.29    14083.26    377.30 o
  -6   0  14    12880.06    13623.21    508.10 o
  -5   0  14     4532.17     4509.87    261.69 o
  -4   0  14       16.73      -32.47    101.24 o
  -3   0  14    12786.65    13181.97    523.38 o
  -2   0  14     6115.59     7180.27    366.75 o
  -1   0  14     2908.01     2916.80    248.32 o
   0   0  14      509.02      403.04    148.99 o
   1   0  14     8266.19     8278.60    408.77 o
   2   0  14    12390.08    13275.56    557.76 o
 -10   1  14      147.10       87.06     93.17 o
  -9   1  14        0.30      -65.82     74.52 o
  -8   1  14       57.21       40.57     77.78 o
  -7   1  14      305.32      374.30     70.55 o
  -6   1  14       19.21      -28.32     74.14 o
  -5   1  14      453.77      468.42     88.65 o
  -4   1  14      110.63      104.19     91.73 o
  -3   1  14        4.01      -76.79     89.81 o
  -2   1  14      333.92      360.98    100.33 o
  -1   1  14      173.88       59.82    149.95 o
   0   1  14     2627.27     2718.83    174.60 o
   1   1  14       99.12      -80.55    100.62 o
   2   1  14        0.38     -103.98    103.98 o
 -10   2  14     6034.65     6137.02    237.04 o
  -9   2  14     5689.84     5463.21    217.35 o
  -8   2  14     1697.79     1709.59    135.74 o
  -7   2  14     9718.36     9446.17    237.82 o
  -6   2  14    17804.88    17462.00    495.68 o
  -5   2  14     7702.20     7958.29    257.17 o
  -4   2  14     1461.51     1741.70    131.64 o
  -3   2  14    12499.28    13397.19    373.45 o
  -2   2  14    26875.19    27679.79    654.38 o
  -1   2  14     7289.55     7989.82    531.02 o
   0   2  14        0.40      -19.38    100.62 o
   1   2  14     8999.31     9431.46    311.31 o
   2   2  14    17224.94    16966.71    466.65 o
 -10   3  14       65.56      -91.37     91.37 o
  -9   3  14      479.07      374.39    104.00 o
  -8   3  14      499.04      496.46     79.58 o
  -7   3  14       62.70      -65.39     65.39 o
  -6   3  14      229.25      -62.08    144.22 o
  -5   3  14      289.25      227.13     87.05 o
  -4   3  14        2.68       49.35     85.38 o
  -3   3  14        8.00      -60.98     91.69 o
  -2   3  14      280.90      404.51    232.08 o
  -1   3  14      146.04       20.84    166.18 o
   0   3  14       67.10       23.39     82.86 o
   1   3  14      594.91      584.14    254.05 o
   2   3  14      225.13      202.18    252.14 o
 -10   4  14    15810.38    15021.88    462.26 o
  -9   4  14     2917.12     2508.38    167.34 o
  -8   4  14      364.47      427.91     88.70 o
  -7   4  14    15099.89    14775.74    325.23 o
  -6   4  14    21642.35    21352.17    426.03 o
  -5   4  14     6611.07     6523.66    315.18 o
  -4   4  14      402.66      554.22    108.03 o
  -3   4  14    18370.97    18236.12    472.59 o
  -2   4  14    18214.06    18719.21    483.98 o
  -1   4  14    11196.86    11059.59    342.68 o
   0   4  14       19.53      201.82    106.60 o
   1   4  14     9083.10     9370.09    315.28 o
  -9   5  14      322.79      239.66    101.27 o
  -8   5  14      103.96       66.41     77.55 o
  -7   5  14       77.71       64.40     72.27 o
  -6   5  14      342.21      268.14     99.78 o
  -5   5  14       22.28      -71.95    147.08 o
  -4   5  14      145.69       92.02     88.58 o
  -3   5  14       24.82      -88.40     88.40 o
  -2   5  14        5.09      -87.30     87.30 o
  -1   5  14       94.73      -49.21     96.40 o
   0   5  14       72.55      -43.23     94.04 o
   1   5  14       37.32      -38.72     94.01 o
  -9   6  14     3288.49     3362.36    220.62 o
  -8   6  14     1371.41     1474.36    111.75 o
  -7   6  14    10551.01    10277.93    257.64 o
  -6   6  14    19651.37    19450.49    487.57 o
  -5   6  14     7734.88     8049.16    271.40 o
  -4   6  14      903.37      941.07    126.62 o
  -3   6  14     9202.71     9147.89    301.97 o
  -2   6  14    20886.39    20426.72    808.95 o
  -1   6  14     6569.24     6134.82    199.16 o
   0   6  14        2.54       22.45     83.66 o
  -8   7  14      581.83      652.50     97.53 o
  -7   7  14      127.07        2.49     76.70 o
  -6   7  14        4.74       -3.32     79.55 o
  -5   7  14      210.21       95.77     75.67 o
  -4   7  14       16.75       64.29    116.00 o
  -3   7  14       11.90      -68.63     68.63 o
  -2   7  14       14.59      -61.73     96.94 o
  -1   7  14      173.03      171.22     87.08 o
   0   7  14        7.83      -88.60     88.60 o
  -7   8  14     9495.40     9804.53    317.27 o
  -6   8  14    14553.49    14484.69    571.14 o
  -5   8  14     3353.63     3573.45    155.82 o
  -4   8  14       46.47      102.60     79.73 o
  -3   8  14     6852.86     7110.31    211.74 o
  -2   8  14    10860.51    10838.21    278.40 o
 -10   1  15       14.19      123.56     90.22 o
  -9   1  15     7547.12     7291.67    264.04 o
  -8   1  15    15550.71    15272.02    421.39 o
  -7   1  15     7518.66     8002.68    189.95 o
  -6   1  15      284.76      431.58    153.77 o
  -5   1  15     5893.13     6363.87    235.62 o
  -4   1  15    19454.12    20760.44    521.34 o
  -3   1  15    14476.48    15182.22    459.39 o
  -2   1  15     1222.92     1153.65    139.40 o
  -1   1  15     4765.02     4637.90    219.33 o
   0   1  15    19089.71    19826.33    632.26 o
   1   1  15    12242.24    12024.90    376.08 o
  -9   2  15      246.19      167.27     92.16 o
  -8   2  15        3.23       -7.38     87.67 o
  -7   2  15        3.30      -52.89     70.46 o
  -6   2  15       14.74      -36.66     85.06 o
  -5   2  15        1.61      -66.78     82.93 o
  -4   2  15       23.05      -87.87     87.87 o
  -3   2  15      293.16      298.88    148.99 o
  -2   2  15      861.83     1085.94    189.11 o
  -1   2  15       46.51      -90.04    106.47 o
   0   2  15       42.18     -104.67    104.67 o
  -9   3  15     4647.40     4436.39    203.90 o
  -8   3  15    12112.07    12106.06    287.71 o
  -7   3  15     9920.66     9950.57    255.00 o
  -6   3  15      512.98      501.28    141.35 o
  -5   3  15     5523.05     5693.88    224.81 o
  -4   3  15    20561.94    21215.24    534.13 o
  -3   3  15    16606.36    17059.67    459.21 o
  -2   3  15      535.40      729.00    135.62 o
  -1   3  15     6055.50     6133.95    252.40 o
   0   3  15    17063.85    16763.10    462.57 o
  -9   4  15       39.04     -127.25    135.62 o
  -8   4  15       66.11      127.08     75.66 o
  -7   4  15        8.42       98.64     73.82 o
  -6   4  15       30.61      -69.22     69.22 o
  -5   4  15      271.98       58.43     96.00 o
  -4   4  15        0.90      -72.17    107.92 o
  -3   4  15       58.82      -89.24     90.37 o
  -2   4  15       29.93      -95.88     95.88 o
  -1   4  15       41.21     -128.94    128.94 o
   0   4  15       44.99      -98.57     98.57 o
  -8   5  15    12015.24    12388.98    297.10 o
  -7   5  15     8059.01     8051.16    341.24 o
  -6   5  15      359.19      404.78     86.38 o
  -5   5  15     4467.71     4948.74    216.53 o
  -4   5  15    13526.54    13847.27    444.11 o
  -3   5  15    11921.71    12722.21    383.42 o
  -2   5  15     1505.19     1383.11    150.84 o
  -1   5  15     3337.36     3338.82    205.02 o
  -7   6  15      448.99      417.01     85.65 o
  -6   6  15      569.68      571.79    110.76 o
  -5   6  15      718.35      785.68    126.02 o
  -4   6  15        0.72      -47.92     94.09 o
  -3   6  15       27.84     -100.56    100.56 o
  -2   6  15      165.68      111.05    107.85 o
  -6   7  15      341.60      299.89    158.54 o
  -5   7  15     4252.25     4078.18    207.94 o
  -4   7  15    11490.54    11832.55    364.20 o
  -3   7  15     8021.25     8928.71    312.19 o
  -8   0  16     2814.75     2744.89    244.50 o
  -7   0  16     2445.27     2707.61    174.44 o
  -6   0  16     7447.76     7675.00    376.30 o
  -5   0  16    12838.27    12887.80    540.57 o
  -4   0  16     4275.76     4402.90    296.07 o
  -3   0  16     2158.98     2699.05    265.51 o
  -2   0  16    11488.54    11376.87    511.92 o
  -1   0  16    21699.72    22398.46    823.28 o
  -8   1  16      129.11      139.58    100.46 o
  -7   1  16       41.73       37.90     65.24 o
  -6   1  16       29.72      -80.23    135.62 o
  -5   1  16        8.74      -69.78     91.37 o
  -4   1  16       48.54      -14.01     85.49 o
  -3   1  16       97.19      -20.12    104.71 o
  -2   1  16       34.53       38.32    118.18 o
  -1   1  16       17.96     -124.16    124.16 o
  -8   2  16     1103.46     1196.24    138.40 o
  -7   2  16     1697.62     1762.89    149.21 o
  -6   2  16    15089.10    15425.61    424.79 o
  -5   2  16    13206.16    13524.24    392.33 o
  -4   2  16     4919.08     5302.93    277.93 o
  -3   2  16       85.41      188.37    111.76 o
  -2   2  16     8456.03     9243.00    323.38 o
  -7   3  16       43.42      -90.37     90.37 o
  -6   3  16       20.41     -119.38    119.38 o
  -5   3  16      241.52      297.01    115.34 o
  -4   3  16        7.20      -22.50    100.33 o
  -3   3  16     1435.51     1364.10    152.94 o
  -2   3  16      375.34      185.46    113.24 o
  -7   4  16     1921.76     1857.99    160.46 o
  -6   4  16     8852.35     8822.99    300.52 o
  -5   4  16    13030.13    13443.68    392.23 o
  -4   4  16     3908.88     4243.79    219.41 o
  -3   4  16      568.63      739.75    138.41 o
 
